# Supplementary material for: The combination of RNA-seq transcriptomics and data-independent acquisition proteomics reveals the mechanisms underlying enhanced salt tolerance by the ZmPDI gene in Zoysia matrella [L.] Merr
Source: Front Plant Sci. 2022 Aug 8;13:970651. doi: 10.3389/fpls.2022.970651 (PMC9393727; doi:10.3389/fpls.2022.970651)
Supplement: Supplementary file 2 [file Table_2.XLSX]

## Sheet: Sheet1
Supplymentary Table S1 Summary of RNA-seq results
Samples	Raw Reads	Clean Reads(%)	≥Q30	GC Content	Unique Mapped Reads(%)	Multiple Mapped Reads(%)	Total Mapped Reads(%)
ZmPDI0h1	46687148	45921944 (98.36%)	0.9318	0.4901	16082619 (35.04%)	255474 (0.56%)	16338093 (35.60%)
ZmPDI0h2	39924242	39271986 (98.37%)	0.9352	0.4858	14912927 (38.02%)	224988 (0.57%)	15137915 (38.59%)
ZmPDI0h3	43450184	42524958 (97.87%)	0.9317	0.4946	12698994 (29.89%)	194627 (0.46%)	12893621 (30.34%)
ZmPDI24h1	44134328	43300962 (98.11%)	0.9343	0.5197	30802125 (71.82%)	532651 (1.24%)	31334776 (73.06%)
ZmPDI24h2	45905584	45012750 (98.06%)	0.9356	0.5196	31667265 (70.80%)	556802 (1.24%)	32224067 (72.05%)
ZmPDI24h3	46268648	43820174 (94.71%)	0.9337	0.5135	32683345 (74.95%)	587750 (1.35%)	33271095 (76.30%)
WT0h1	43782896	42976910 (98.16%)	0.9261	0.5048	18149988 (42.29%)	302269 (0.70%)	18452257 (42.99%)
WT0h2	41970218	41405056 (98.65%)	0.9311	0.4869	5394263 (13.04%)	79115 (0.19%)	5473378 (13.23%)
WT0h3	42905420	42245328 (98.46%)	0.9323	0.4807	5311510 (12.59%)	75548 (0.18%)	5387058 (12.77%)
WT24h1	41709658	40993316 (98.28%)	0.9331	0.5106	25147986 (62.29%)	418549 (1.04%)	25566535 (63.33%)
WT24h2	41856452	41235286 (98.52%)	0.9359	0.5092	29812964 (73.01%)	508152 (1.24%)	30321116 (74.25%)
WT24h3	40344882	39756856 (98.54%)	0.9352	0.5153	28600177 (72.51%)	493436 (1.25%)	29093613 (73.76%)
