# Supplementary material for: The combination of RNA-seq transcriptomics and data-independent acquisition proteomics reveals the mechanisms underlying enhanced salt tolerance by the ZmPDI gene in Zoysia matrella [L.] Merr
Source: Front Plant Sci. 2022 Aug 8;13:970651. doi: 10.3389/fpls.2022.970651 (PMC9393727; doi:10.3389/fpls.2022.970651)
Supplement: Supplementary file 3 [file Table_3.XLSX]

## Sheet: Sheet1
Supplymentary Table S2 The proportion of reads in the Z.japonica genomic exon region, intron region and intergenic region
sample	exon	intron	intergenic
ZmPDI0h1	11520996 (70.52%)	3268247 (20.00%)	1548850 (9.48%)
ZmPDI0h2	10692882 (70.64%)	2910843 (19.23%)	1534190 (10.13%)
ZmPDI0h3	8903604 (69.05%)	2721142 (21.10%)	1268875 (9.84%)
ZmPDI24h1	23702526 (75.64%)	4731527 (15.10%)	2900723 (9.26%)
ZmPDI24h2	24338853 (75.53%)	4961848 (15.40%)	2923366 (9.07%)
ZmPDI24h3	24453847 (73.50%)	5939692 (17.85%)	2877556 (8.65%)
WT0h1	13353882 (72.37%)	3350211 (18.16%)	1748164 (9.47%)
WT0h2	3825844 (69.90%)	1116233 (20.39%)	531301 (9.71%)
WT0h3	3758179 (69.76%)	1069760 (19.86%)	559119 (10.38%)
WT24h1	18893850 (73.90%)	4182479 (16.36%)	2490206 (9.74%)
WT24h2	22433620 (73.99%)	5024785 (16.57%)	2862711 (9.44%)
WT24h3	21660822 (74.45%)	4817036 (16.56%)	2615755 (8.99%)
