# Supplementary material for: The combination of RNA-seq transcriptomics and data-independent acquisition proteomics reveals the mechanisms underlying enhanced salt tolerance by the ZmPDI gene in Zoysia matrella [L.] Merr
Source: Front Plant Sci. 2022 Aug 8;13:970651. doi: 10.3389/fpls.2022.970651 (PMC9393727; doi:10.3389/fpls.2022.970651)
Supplement: Supplementary file 4 [file Table_4.XLSX]

## Sheet: Sheet1
Supplementary Table S3 Top 20 GO classification of DEGs in each comparison
Contrast	ID	Category	Class	z-score	Numbers	Q-value	Genes
WT24h vs WT0h	GO:0050896	Biological Process	response to stimulus	0.052712	1309	1.71171e-10	MSTRG.10654(VTC5);MSTRG.14834(GSVIVT00037159001);MSTRG.1525(LT101.2);MSTRG.17996(UBQ3);MSTRG.18835(RR6);MSTRG.19540(HSP70-4);MSTRG.21647(RFS2);MSTRG.22836(VIT_06s0061g00120);MSTRG.27311(UBI11);MSTRG.30740(CCT6A);MSTRG.3197(CUT1);MSTRG.32256(ESP1);MSTRG.34581(PR4B);MSTRG.37535(GSVIVT00037159001);MSTRG.37760(ACC1);MSTRG.37843(Os12g0628600);MSTRG.3843(GATA4);MSTRG.38899(PER1);MSTRG.38900(PER1);MSTRG…
							5);Zjn_sc00049.1.g00820.1.am.mk(D3);Zjn_sc00049.1.g00920.1.am.mkhc(SPD1);Zjn_sc00049.1.g00990.1.sm.mk(WRKY53);Zjn_sc00049.1.g01150.1.am.mkhc(SS1);Zjn_sc00049.1.g01650.1.am.mkhc(RFS6);Zjn_sc00049.1.g01660.1.sm.mkhc(RFS6);Zjn_sc00049.1.g01820.1.sm.mkhc(SRG1);Zjn_sc00049.1.g01870.1.sm.mkhc(--);Zjn_sc00049.1.g02330.1.sm.mkhc(GPX7);Zjn_sc00049.1.g03420.1.sm.mkhc(DSP2);Zjn_sc00049.1.g03630.1.sm.mkhc(SC…
	GO:0016682	Molecular Function	oxidoreductase activity, acting on diphenols and related substances as donors, oxygen as acceptor	-0.04	25	1.74215e-10	Zjn_sc00001.1.g08860.1.am.mk(Bp10);Zjn_sc00002.1.g06480.1.am.mkhc(LAC10);Zjn_sc00004.1.g09030.1.sm.mkhc(AOX1A);Zjn_sc00004.1.g09040.1.sm.mkhc(AOX1B);Zjn_sc00004.1.g09050.1.am.mkhc(AOX1B);Zjn_sc00008.1.g02440.1.am.mk(Bp10);Zjn_sc00009.1.g07020.1.sm.mk(LAC12);Zjn_sc00009.1.g07030.1.am.mk(LAC4);Zjn_sc00009.1.g07900.1.am.mk(LAC3);Zjn_sc00010.1.g03690.1.am.mk(LAC25);Zjn_sc00022.1.g04280.1.am.mk(AOX1A)…
	GO:0016679	Molecular Function	oxidoreductase activity, acting on diphenols and related substances as donors	-0.04	25	5.74897e-10	Zjn_sc00001.1.g08860.1.am.mk(Bp10);Zjn_sc00002.1.g06480.1.am.mkhc(LAC10);Zjn_sc00004.1.g09030.1.sm.mkhc(AOX1A);Zjn_sc00004.1.g09040.1.sm.mkhc(AOX1B);Zjn_sc00004.1.g09050.1.am.mkhc(AOX1B);Zjn_sc00008.1.g02440.1.am.mk(Bp10);Zjn_sc00009.1.g07020.1.sm.mk(LAC12);Zjn_sc00009.1.g07030.1.am.mk(LAC4);Zjn_sc00009.1.g07900.1.am.mk(LAC3);Zjn_sc00010.1.g03690.1.am.mk(LAC25);Zjn_sc00022.1.g04280.1.am.mk(AOX1A)…
	GO:0042221	Biological Process	response to chemical	0.138311	817	1.30665e-09	MSTRG.10654(VTC5);MSTRG.1525(LT101.2);MSTRG.18835(RR6);MSTRG.19540(HSP70-4);MSTRG.30740(CCT6A);MSTRG.3197(CUT1);MSTRG.32256(ESP1);MSTRG.34581(PR4B);MSTRG.37760(ACC1);MSTRG.3902(FUT1);MSTRG.41672(PRX74);MSTRG.41675(PER3);MSTRG.42150(pod);MSTRG.7721(NIP1);MSTRG.8829(BANGLUC);MSTRG.9150(IPP);Zjn_sc00001.1.g00130.1.sm.mk(PER21);Zjn_sc00001.1.g00190.1.sm.mkhc(AMPD);Zjn_sc00001.1.g00470.1.sm.mk(GOLS2);…
	GO:0071554	Biological Process	cell wall organization or biogenesis	-0.492823	209	5.31748e-08	MSTRG.30740(CCT6A);MSTRG.32678(RIC1);MSTRG.3902(FUT1);Zjn_sc00001.1.g08860.1.am.mk(Bp10);Zjn_sc00001.1.g10020.1.sm.mkhc(XTH32);Zjn_sc00001.1.g11640.1.sm.mkhc(XYN1);Zjn_sc00002.1.g02240.1.sm.mk(IRK);Zjn_sc00002.1.g02670.1.sm.mkhc(GLU1);Zjn_sc00002.1.g03570.1.sm.mkhc(MYB2);Zjn_sc00002.1.g05140.1.am.mk(ESK1);Zjn_sc00002.1.g05190.1.am.mk(TBL3);Zjn_sc00002.1.g06480.1.am.mkhc(LAC10);Zjn_sc00002.1.g1020…
	GO:0042546	Biological Process	cell wall biogenesis	-0.809524	84	5.31748e-08	MSTRG.3902(FUT1);Zjn_sc00002.1.g02240.1.sm.mk(IRK);Zjn_sc00002.1.g02670.1.sm.mkhc(GLU1);Zjn_sc00002.1.g06480.1.am.mkhc(LAC10);Zjn_sc00002.1.g10200.1.sm.mkhc(MAP70.4);Zjn_sc00002.1.g15910.1.am.mk(FLA10);Zjn_sc00003.1.g03980.1.sm.mkhc(Os03g0287800);Zjn_sc00003.1.g10350.1.sm.mk(GUX2);Zjn_sc00003.1.g14320.1.sm.mkhc(HOS66);Zjn_sc00004.1.g00430.1.am.mk(FUT1);Zjn_sc00004.1.g03970.1.sm.mkhc(CLASP);Zjn_sc…
	GO:0006950	Biological Process	response to stress	0.149485	776	3.39509e-07	MSTRG.10654(VTC5);MSTRG.14834(GSVIVT00037159001);MSTRG.1525(LT101.2);MSTRG.19540(HSP70-4);MSTRG.21647(RFS2);MSTRG.22836(VIT_06s0061g00120);MSTRG.3197(CUT1);MSTRG.32256(ESP1);MSTRG.34581(PR4B);MSTRG.37535(GSVIVT00037159001);MSTRG.37760(ACC1);MSTRG.37843(Os12g0628600);MSTRG.38899(PER1);MSTRG.38900(PER1);MSTRG.39827(GSVIVT00037159001);MSTRG.40492(PER1);MSTRG.41672(PRX74);MSTRG.41675(PER3);MSTRG.4215…
	GO:0009605	Biological Process	response to external stimulus	0.0496454	423	6.27917e-07	MSTRG.10654(VTC5);MSTRG.19540(HSP70-4);MSTRG.3197(CUT1);MSTRG.34581(PR4B);MSTRG.37760(ACC1);MSTRG.37843(Os12g0628600);MSTRG.41672(PRX74);MSTRG.41675(PER3);MSTRG.42150(pod);MSTRG.5063(At1g75040);MSTRG.8829(BANGLUC);Zjn_sc00001.1.g00130.1.sm.mk(PER21);Zjn_sc00001.1.g01030.1.am.mkhc(IBR3);Zjn_sc00001.1.g01360.1.sm.mkhc(HAK7);Zjn_sc00001.1.g05780.1.sm.mk(BZR1);Zjn_sc00001.1.g06620.1.am.mkhc(BIG5);Zjn…
	GO:0071944	Cellular Component	cell periphery	-0.395122	205	8.45797e-07	MSTRG.19540(HSP70-4);MSTRG.32678(RIC1);MSTRG.42150(pod);MSTRG.5062(PER66);MSTRG.8829(BANGLUC);Zjn_sc00001.1.g01790.1.am.mk(AP25);Zjn_sc00001.1.g07630.1.sm.mk(OsI_025469);Zjn_sc00001.1.g07640.1.am.mk(OsI_036922);Zjn_sc00001.1.g08860.1.am.mk(Bp10);Zjn_sc00001.1.g10020.1.sm.mkhc(XTH32);Zjn_sc00001.1.g11640.1.sm.mkhc(XYN1);Zjn_sc00002.1.g03790.1.am.mk(CP1);Zjn_sc00002.1.g04820.1.am.mk(IMK3);Zjn_sc000…
	GO:0030312	Cellular Component	external encapsulating structure	-0.383784	185	1.6576e-06	MSTRG.19540(HSP70-4);MSTRG.42150(pod);MSTRG.5062(PER66);MSTRG.8829(BANGLUC);Zjn_sc00001.1.g01790.1.am.mk(AP25);Zjn_sc00001.1.g07630.1.sm.mk(OsI_025469);Zjn_sc00001.1.g07640.1.am.mk(OsI_036922);Zjn_sc00001.1.g08860.1.am.mk(Bp10);Zjn_sc00001.1.g10020.1.sm.mkhc(XTH32);Zjn_sc00001.1.g11640.1.sm.mkhc(XYN1);Zjn_sc00002.1.g03790.1.am.mk(CP1);Zjn_sc00002.1.g04820.1.am.mk(IMK3);Zjn_sc00002.1.g14060.1.am.m…
	GO:0015630	Cellular Component	microtubule cytoskeleton	-0.873016	63	1.6576e-06	MSTRG.26516(KIN14A);MSTRG.36556(ZW10);Zjn_sc00001.1.g09090.1.sm.mkhc(TPX2);Zjn_sc00002.1.g08940.1.sm.mkhc(MAP65-6);Zjn_sc00002.1.g10200.1.sm.mkhc(MAP70.4);Zjn_sc00002.1.g10470.1.am.mkhc(TPX2);Zjn_sc00003.1.g03140.1.sm.mkhc(KIN14F);Zjn_sc00004.1.g00300.1.am.mkhc(KIN14L);Zjn_sc00004.1.g03970.1.sm.mkhc(CLASP);Zjn_sc00004.1.g11550.1.sm.mkhc(EB1A);Zjn_sc00004.1.g13550.1.sm.mkhc(At5g23430);Zjn_sc00006.…
	GO:0044036	Biological Process	cell wall macromolecule metabolic process	-0.632184	87	1.9613e-06	MSTRG.3902(FUT1);Zjn_sc00001.1.g08860.1.am.mk(Bp10);Zjn_sc00001.1.g10020.1.sm.mkhc(XTH32);Zjn_sc00001.1.g11640.1.sm.mkhc(XYN1);Zjn_sc00002.1.g05140.1.am.mk(ESK1);Zjn_sc00002.1.g05190.1.am.mk(TBL3);Zjn_sc00002.1.g06480.1.am.mkhc(LAC10);Zjn_sc00002.1.g10200.1.sm.mkhc(MAP70.4);Zjn_sc00003.1.g01540.1.sm.mk(--);Zjn_sc00003.1.g01550.1.am.mkhc(At5g49770);Zjn_sc00003.1.g03740.1.am.mk(ESK1);Zjn_sc00003.1.…
	GO:0010033	Biological Process	response to organic substance	0.111901	563	4.84049e-06	MSTRG.10654(VTC5);MSTRG.18835(RR6);MSTRG.3197(CUT1);MSTRG.34581(PR4B);MSTRG.37760(ACC1);MSTRG.3902(FUT1);MSTRG.7721(NIP1);MSTRG.8829(BANGLUC);Zjn_sc00001.1.g00130.1.sm.mk(PER21);Zjn_sc00001.1.g00190.1.sm.mkhc(AMPD);Zjn_sc00001.1.g02220.1.sm.mk(At5g19250);Zjn_sc00001.1.g04430.1.sm.mk(AFP-A1);Zjn_sc00001.1.g04920.1.sm.mkhc(GH3.8);Zjn_sc00001.1.g05780.1.sm.mk(BZR1);Zjn_sc00001.1.g06100.1.sm.mkhc(--)…
	GO:0005576	Cellular Component	extracellular region	-0.12	125	5.02465e-06	MSTRG.15516(Os02g0491700);MSTRG.19357(GDI2);MSTRG.19540(HSP70-4);MSTRG.22836(VIT_06s0061g00120);MSTRG.38648(Os08g0190100);MSTRG.8829(BANGLUC);Zjn_sc00001.1.g01790.1.am.mk(AP25);Zjn_sc00001.1.g08860.1.am.mk(Bp10);Zjn_sc00001.1.g09580.1.sm.mkhc(NDKR);Zjn_sc00001.1.g10020.1.sm.mkhc(XTH32);Zjn_sc00002.1.g06480.1.am.mkhc(LAC10);Zjn_sc00002.1.g08890.1.sm.mkhc(PAP3);Zjn_sc00002.1.g15250.1.sm.mkhc(Os08g0…
	GO:0005856	Cellular Component	cytoskeleton	-0.805556	72	6.12236e-06	MSTRG.26516(KIN14A);MSTRG.32678(RIC1);MSTRG.36556(ZW10);Zjn_sc00001.1.g09090.1.sm.mkhc(TPX2);Zjn_sc00002.1.g08940.1.sm.mkhc(MAP65-6);Zjn_sc00002.1.g10200.1.sm.mkhc(MAP70.4);Zjn_sc00002.1.g10470.1.am.mkhc(TPX2);Zjn_sc00003.1.g03140.1.sm.mkhc(KIN14F);Zjn_sc00004.1.g00300.1.am.mkhc(KIN14L);Zjn_sc00004.1.g03970.1.sm.mkhc(CLASP);Zjn_sc00004.1.g11550.1.sm.mkhc(EB1A);Zjn_sc00004.1.g13550.1.sm.mkhc(At5g2…
	GO:0007017	Biological Process	microtubule-based process	-0.73913	69	6.56403e-06	MSTRG.26516(KIN14A);Zjn_sc00001.1.g02840.1.sm.mk(--);Zjn_sc00001.1.g09090.1.sm.mkhc(TPX2);Zjn_sc00002.1.g08940.1.sm.mkhc(MAP65-6);Zjn_sc00002.1.g14620.1.am.mkhc(PIR);Zjn_sc00002.1.g14700.1.sm.mk(BAMY2);Zjn_sc00002.1.g16150.1.sm.mkhc(AN);Zjn_sc00003.1.g00910.1.sm.mkhc(SUS4);Zjn_sc00003.1.g01680.1.sm.mkhc(SPK1);Zjn_sc00004.1.g00300.1.am.mkhc(KIN14L);Zjn_sc00004.1.g03970.1.sm.mkhc(CLASP);Zjn_sc00005…
	GO:0005618	Cellular Component	cell wall	-0.5	88	8.08176e-06	MSTRG.42150(pod);MSTRG.5062(PER66);Zjn_sc00001.1.g01790.1.am.mk(AP25);Zjn_sc00001.1.g08860.1.am.mk(Bp10);Zjn_sc00002.1.g04820.1.am.mk(IMK3);Zjn_sc00002.1.g15910.1.am.mk(FLA10);Zjn_sc00003.1.g00910.1.sm.mkhc(SUS4);Zjn_sc00003.1.g13380.1.sm.mkhc(EXLA1);Zjn_sc00003.1.g13820.1.am.mk(FLA10);Zjn_sc00004.1.g03190.1.sm.mk(--);Zjn_sc00004.1.g05610.1.sm.mkhc(IVR1);Zjn_sc00005.1.g02100.1.sm.mkhc(PME41);Zjn_…
	GO:0044699	Biological Process	single-organism process	-0.08685	1969	1.58363e-05	MSTRG.10654(VTC5);MSTRG.1167(APT1);MSTRG.14834(GSVIVT00037159001);MSTRG.1525(LT101.2);MSTRG.15516(Os02g0491700);MSTRG.17140(CYP86B1);MSTRG.17996(UBQ3);MSTRG.18835(RR6);MSTRG.19357(GDI2);MSTRG.19423(At2g21120);MSTRG.19540(HSP70-4);MSTRG.21647(RFS2);MSTRG.25094(ZIF1);MSTRG.26516(KIN14A);MSTRG.2698(--);MSTRG.27146(MBD9);MSTRG.27311(UBI11);MSTRG.30740(CCT6A);MSTRG.3197(CUT1);MSTRG.32256(ESP1);MSTRG.3…
							0.1.sm.mk(FLOT1);Zjn_sc00020.1.g04830.1.sm.mk(FLOT1);Zjn_sc00020.1.g05320.1.sm.mkhc(VPS2.2);Zjn_sc00020.1.g05580.1.sm.mkhc(CESA7);Zjn_sc00020.1.g05760.1.am.mk(BAMY1);Zjn_sc00020.1.g05950.1.sm.mk(Os03g0144800);Zjn_sc00020.1.g05980.1.am.mk(Os03g0144800);Zjn_sc00020.1.g06400.1.sm.mk(PHT1-8);Zjn_sc00020.1.g06760.1.am.mk(At1g61740);Zjn_sc00020.1.g06790.1.sm.mkhc(At4g36750);Zjn_sc00021.1.g00060.1.am.mk…
							1.am.mk(HIPP09);Zjn_sc00115.1.g00120.1.sm.mkhc(ORTH2);Zjn_sc00115.1.g00430.1.am.mk(--);Zjn_sc00115.1.g00830.1.sm.mkhc(--);Zjn_sc00115.1.g00930.1.am.mk(ERF071);Zjn_sc00116.1.g00110.1.am.mk(LAC19);Zjn_sc00117.1.g00330.1.sm.mkhc(OsI_15387);Zjn_sc00118.1.g00490.1.am.mkhc(ABCG28);Zjn_sc00120.1.g00070.1.am.mkhc(CESA8);Zjn_sc00120.1.g00340.1.sm.mkhc(NAC067);Zjn_sc00122.1.g00160.1.am.mk(DPBF3);Zjn_sc0012…
	GO:0016051	Biological Process	carbohydrate biosynthetic process	-0.421053	38	1.58363e-05	MSTRG.3902(FUT1);Zjn_sc00002.1.g04080.1.sm.mk(GT5);Zjn_sc00002.1.g04640.1.am.mk(XXT1);Zjn_sc00002.1.g05190.1.am.mk(TBL3);Zjn_sc00002.1.g10540.1.sm.mkhc(GAUT14);Zjn_sc00003.1.g01510.1.sm.mkhc(GAUT7);Zjn_sc00003.1.g08390.1.sm.mkhc(GAUT14);Zjn_sc00004.1.g00430.1.am.mk(FUT1);Zjn_sc00004.1.g05310.1.am.mk(GATL3);Zjn_sc00004.1.g10150.1.sm.mkhc(UEL-2);Zjn_sc00007.1.g04890.1.sm.mkhc(GAUT9);Zjn_sc00007.1.g…
	GO:0048588	Biological Process	developmental cell growth	-0.589744	78	2.01043e-05	MSTRG.3197(CUT1);Zjn_sc00001.1.g01030.1.am.mkhc(IBR3);Zjn_sc00002.1.g02670.1.sm.mkhc(GLU1);Zjn_sc00002.1.g04080.1.sm.mk(GT5);Zjn_sc00002.1.g04640.1.am.mk(XXT1);Zjn_sc00002.1.g09010.1.sm.mkhc(GAD1);Zjn_sc00002.1.g14700.1.sm.mk(BAMY2);Zjn_sc00004.1.g03970.1.sm.mkhc(CLASP);Zjn_sc00006.1.g02170.1.am.mkhc(GAD4);Zjn_sc00007.1.g11050.1.sm.mkhc(Os02g0642300);Zjn_sc00008.1.g00170.1.sm.mkhc(DIM);Zjn_sc0000…
ZmPDI24h vs ZmPDI0h	GO:0016679	Molecular Function	oxidoreductase activity, acting on diphenols and related substances as donors	0	28	1.21295e-10	Zjn_sc00001.1.g08860.1.am.mk(Bp10);Zjn_sc00002.1.g06480.1.am.mkhc(LAC10);Zjn_sc00004.1.g09030.1.sm.mkhc(AOX1A);Zjn_sc00004.1.g09040.1.sm.mkhc(AOX1B);Zjn_sc00004.1.g09050.1.am.mkhc(AOX1B);Zjn_sc00008.1.g02440.1.am.mk(Bp10);Zjn_sc00009.1.g06990.1.am.mk(LAC5);Zjn_sc00009.1.g07020.1.sm.mk(LAC12);Zjn_sc00009.1.g07030.1.am.mk(LAC4);Zjn_sc00009.1.g07900.1.am.mk(LAC3);Zjn_sc00010.1.g03690.1.am.mk(LAC25);…
	GO:0016682	Molecular Function	oxidoreductase activity, acting on diphenols and related substances as donors, oxygen as acceptor	-0.037037	27	1.21295e-10	Zjn_sc00001.1.g08860.1.am.mk(Bp10);Zjn_sc00002.1.g06480.1.am.mkhc(LAC10);Zjn_sc00004.1.g09030.1.sm.mkhc(AOX1A);Zjn_sc00004.1.g09040.1.sm.mkhc(AOX1B);Zjn_sc00004.1.g09050.1.am.mkhc(AOX1B);Zjn_sc00008.1.g02440.1.am.mk(Bp10);Zjn_sc00009.1.g06990.1.am.mk(LAC5);Zjn_sc00009.1.g07020.1.sm.mk(LAC12);Zjn_sc00009.1.g07030.1.am.mk(LAC4);Zjn_sc00009.1.g07900.1.am.mk(LAC3);Zjn_sc00010.1.g03690.1.am.mk(LAC25);…
	GO:0050896	Biological Process	response to stimulus	-0.004422	1583	7.25806e-09	MSTRG.10296(MPK16);MSTRG.10308(GDCSP);MSTRG.10612(BRCA2B);MSTRG.10654(VTC5);MSTRG.11527(--);MSTRG.14834(GSVIVT00037159001);MSTRG.1525(LT101.2);MSTRG.18835(RR6);MSTRG.19540(HSP70-4);MSTRG.19644(CKL3);MSTRG.19876(GLU2);MSTRG.20444(At5g46170);MSTRG.21335(GDCSP);MSTRG.21647(RFS2);MSTRG.22696(RAC4);MSTRG.2347(PIX13);MSTRG.23490(PRX74);MSTRG.23725(ABCG37);MSTRG.25537(--);MSTRG.27311(UBI11);MSTRG.27312(…
							;Zjn_sc00034.1.g01610.1.am.mkhc(BRN1);Zjn_sc00034.1.g01960.1.am.mk(SRC2);Zjn_sc00034.1.g02100.1.sm.mkhc(--);Zjn_sc00034.1.g02330.1.am.mkhc(SCRM);Zjn_sc00034.1.g02530.1.am.mk(NAC083);Zjn_sc00034.1.g03060.1.sm.mkhc(SSI2);Zjn_sc00034.1.g03160.1.sm.mkhc(SUMO1);Zjn_sc00034.1.g03330.1.sm.mkhc(RBG2);Zjn_sc00034.1.g03350.1.am.mkhc(SBP1);Zjn_sc00034.1.g03980.1.sm.mkhc(SMC2-1);Zjn_sc00034.1.g04380.1.sm.mkh…
	GO:0008092	Molecular Function	cytoskeletal protein binding	-0.898305	59	1.69081e-08	MSTRG.26516(KIN14A);Zjn_sc00001.1.g09090.1.sm.mkhc(TPX2);Zjn_sc00002.1.g08940.1.sm.mkhc(MAP65-6);Zjn_sc00002.1.g10200.1.sm.mkhc(MAP70.4);Zjn_sc00004.1.g00300.1.am.mkhc(KIN14L);Zjn_sc00004.1.g03970.1.sm.mkhc(CLASP);Zjn_sc00004.1.g05830.1.sm.mkhc(FH3);Zjn_sc00004.1.g12810.1.am.mkhc(KIN14I);Zjn_sc00006.1.g01070.1.sm.mk(KIN14F);Zjn_sc00007.1.g00890.1.sm.mkhc(XI-B);Zjn_sc00007.1.g03240.1.sm.mkhc(KIN7D…
	GO:0071554	Biological Process	cell wall organization or biogenesis	-0.505976	251	1.71733e-08	MSTRG.10308(GDCSP);MSTRG.19876(GLU2);MSTRG.21335(GDCSP);MSTRG.22649(At1g75040);MSTRG.30740(CCT6A);MSTRG.32678(RIC1);MSTRG.3902(FUT1);Zjn_sc00001.1.g06270.1.am.mk(UCC1);Zjn_sc00001.1.g08860.1.am.mk(Bp10);Zjn_sc00001.1.g10020.1.sm.mkhc(XTH32);Zjn_sc00002.1.g01900.1.am.mk(At3g08860);Zjn_sc00002.1.g02240.1.sm.mk(IRK);Zjn_sc00002.1.g02670.1.sm.mkhc(GLU1);Zjn_sc00002.1.g03570.1.sm.mkhc(MYB2);Zjn_sc0000…
	GO:0042546	Biological Process	cell wall biogenesis	-0.795918	98	3.2298e-08	MSTRG.19876(GLU2);MSTRG.3902(FUT1);Zjn_sc00002.1.g02240.1.sm.mk(IRK);Zjn_sc00002.1.g02670.1.sm.mkhc(GLU1);Zjn_sc00002.1.g06480.1.am.mkhc(LAC10);Zjn_sc00002.1.g10200.1.sm.mkhc(MAP70.4);Zjn_sc00002.1.g15910.1.am.mk(FLA10);Zjn_sc00003.1.g03980.1.sm.mkhc(Os03g0287800);Zjn_sc00003.1.g10350.1.sm.mk(GUX2);Zjn_sc00003.1.g10360.1.sm.mk(GUX2);Zjn_sc00003.1.g14320.1.sm.mkhc(HOS66);Zjn_sc00004.1.g00430.1.am.…
	GO:0005576	Cellular Component	extracellular region	-0.115385	156	7.56805e-08	MSTRG.10308(GDCSP);MSTRG.15516(Os02g0491700);MSTRG.19357(GDI2);MSTRG.19540(HSP70-4);MSTRG.21335(GDCSP);MSTRG.25948(Os08g0231400);MSTRG.38648(Os08g0190100);MSTRG.39596(GGAT1);MSTRG.8829(BANGLUC);Zjn_sc00001.1.g01790.1.am.mk(AP25);Zjn_sc00001.1.g08120.1.am.mk(XTH8);Zjn_sc00001.1.g08860.1.am.mk(Bp10);Zjn_sc00001.1.g09440.1.am.mk(EXL7);Zjn_sc00001.1.g09580.1.sm.mkhc(NDKR);Zjn_sc00001.1.g10020.1.sm.mk…
	GO:0015630	Cellular Component	microtubule cytoskeleton	-0.868421	76	9.61636e-08	MSTRG.26516(KIN14A);MSTRG.36556(ZW10);Zjn_sc00001.1.g09090.1.sm.mkhc(TPX2);Zjn_sc00002.1.g08940.1.sm.mkhc(MAP65-6);Zjn_sc00002.1.g10200.1.sm.mkhc(MAP70.4);Zjn_sc00002.1.g10470.1.am.mkhc(TPX2);Zjn_sc00002.1.g16750.1.sm.mkhc(CDC2);Zjn_sc00002.1.g17050.1.sm.mkhc(KIN14E);Zjn_sc00003.1.g03140.1.sm.mkhc(KIN14F);Zjn_sc00004.1.g00300.1.am.mkhc(KIN14L);Zjn_sc00004.1.g03970.1.sm.mkhc(CLASP);Zjn_sc00004.1.g…
	GO:0005856	Cellular Component	cytoskeleton	-0.818182	88	2.71282e-07	MSTRG.26516(KIN14A);MSTRG.32678(RIC1);MSTRG.36556(ZW10);Zjn_sc00001.1.g09090.1.sm.mkhc(TPX2);Zjn_sc00002.1.g08940.1.sm.mkhc(MAP65-6);Zjn_sc00002.1.g10200.1.sm.mkhc(MAP70.4);Zjn_sc00002.1.g10470.1.am.mkhc(TPX2);Zjn_sc00002.1.g16750.1.sm.mkhc(CDC2);Zjn_sc00002.1.g17050.1.sm.mkhc(KIN14E);Zjn_sc00003.1.g03140.1.sm.mkhc(KIN14F);Zjn_sc00004.1.g00300.1.am.mkhc(KIN14L);Zjn_sc00004.1.g03970.1.sm.mkhc(CLAS…
	GO:0005976	Biological Process	polysaccharide metabolic process	-0.550725	276	2.71938e-07	MSTRG.10308(GDCSP);MSTRG.19876(GLU2);MSTRG.21335(GDCSP);MSTRG.22649(At1g75040);MSTRG.31896(--);MSTRG.3197(CUT1);MSTRG.33292(Os08g0500300);MSTRG.3902(FUT1);Zjn_sc00001.1.g06270.1.am.mk(UCC1);Zjn_sc00001.1.g07280.1.am.mk(CSLF3);Zjn_sc00001.1.g08120.1.am.mk(XTH8);Zjn_sc00001.1.g08860.1.am.mk(Bp10);Zjn_sc00001.1.g10020.1.sm.mkhc(XTH32);Zjn_sc00001.1.g10380.1.sm.mkhc(GRIP);Zjn_sc00001.1.g12030.1.sm.mk…
	GO:0044036	Biological Process	cell wall macromolecule metabolic process	-0.615385	104	3.47521e-07	MSTRG.22649(At1g75040);MSTRG.3902(FUT1);Zjn_sc00001.1.g06270.1.am.mk(UCC1);Zjn_sc00001.1.g08860.1.am.mk(Bp10);Zjn_sc00001.1.g10020.1.sm.mkhc(XTH32);Zjn_sc00002.1.g05140.1.am.mk(ESK1);Zjn_sc00002.1.g05190.1.am.mk(TBL3);Zjn_sc00002.1.g06480.1.am.mkhc(LAC10);Zjn_sc00002.1.g10200.1.sm.mkhc(MAP70.4);Zjn_sc00002.1.g17300.1.am.mk(XTH32);Zjn_sc00003.1.g01540.1.sm.mk(--);Zjn_sc00003.1.g01550.1.am.mkhc(At5…
	GO:0007017	Biological Process	microtubule-based process	-0.666667	84	3.47521e-07	MSTRG.26516(KIN14A);MSTRG.36601(STLP5);Zjn_sc00001.1.g02840.1.sm.mk(--);Zjn_sc00001.1.g09090.1.sm.mkhc(TPX2);Zjn_sc00002.1.g02340.1.sm.mkhc(--);Zjn_sc00002.1.g07120.1.sm.mk(At2g32450);Zjn_sc00002.1.g08940.1.sm.mkhc(MAP65-6);Zjn_sc00002.1.g14620.1.am.mkhc(PIR);Zjn_sc00002.1.g14700.1.sm.mk(BAMY2);Zjn_sc00002.1.g16150.1.sm.mkhc(AN);Zjn_sc00002.1.g17050.1.sm.mkhc(KIN14E);Zjn_sc00003.1.g00910.1.sm.mkh…
	GO:0042221	Biological Process	response to chemical	0.101449	966	3.92322e-07	MSTRG.10308(GDCSP);MSTRG.10654(VTC5);MSTRG.11527(--);MSTRG.1525(LT101.2);MSTRG.18835(RR6);MSTRG.19540(HSP70-4);MSTRG.19876(GLU2);MSTRG.21335(GDCSP);MSTRG.2347(PIX13);MSTRG.23490(PRX74);MSTRG.23725(ABCG37);MSTRG.30740(CCT6A);MSTRG.3197(CUT1);MSTRG.32256(ESP1);MSTRG.33292(Os08g0500300);MSTRG.34581(PR4B);MSTRG.37760(ACC1);MSTRG.3902(FUT1);MSTRG.41672(PRX74);MSTRG.41675(PER3);MSTRG.42098(AS);MSTRG.42…
							.1.sm.mk(HVA22);Zjn_sc00131.1.g00130.1.sm.mkhc(Os06g0246500);Zjn_sc00131.1.g00700.1.am.mk(GASA4);Zjn_sc00133.1.g00100.1.sm.mk(PLIP1);Zjn_sc00133.1.g00490.1.sm.mkhc(WRKY71);Zjn_sc00135.1.g00350.1.sm.mkhc(ALIS5);Zjn_sc00141.1.g00470.1.am.mkhc(PEX11-5);Zjn_sc00141.1.g00940.1.sm.mkhc(RVE6);Zjn_sc00142.1.g00050.1.sm.mk(WRKY11);Zjn_sc00143.1.g00230.1.am.mk(AXY4);Zjn_sc00143.1.g00970.1.am.mk(ERF060);Zjn…
	GO:0015631	Molecular Function	tubulin binding	-0.891892	37	5.57688e-07	MSTRG.26516(KIN14A);Zjn_sc00001.1.g09090.1.sm.mkhc(TPX2);Zjn_sc00002.1.g08940.1.sm.mkhc(MAP65-6);Zjn_sc00002.1.g10200.1.sm.mkhc(MAP70.4);Zjn_sc00004.1.g00300.1.am.mkhc(KIN14L);Zjn_sc00004.1.g03970.1.sm.mkhc(CLASP);Zjn_sc00004.1.g12810.1.am.mkhc(KIN14I);Zjn_sc00006.1.g01070.1.sm.mk(KIN14F);Zjn_sc00007.1.g03240.1.sm.mkhc(KIN7D);Zjn_sc00011.1.g00330.1.sm.mk(MAP65-3);Zjn_sc00013.1.g02450.1.am.mk(MAP6…
	GO:0048588	Biological Process	developmental cell growth	-0.5	96	7.54748e-07	MSTRG.19876(GLU2);MSTRG.3197(CUT1);MSTRG.40202(XI-K);Zjn_sc00001.1.g01030.1.am.mkhc(IBR3);Zjn_sc00002.1.g02670.1.sm.mkhc(GLU1);Zjn_sc00002.1.g04080.1.sm.mk(GT5);Zjn_sc00002.1.g04640.1.am.mk(XXT1);Zjn_sc00002.1.g09010.1.sm.mkhc(GAD1);Zjn_sc00002.1.g14700.1.sm.mk(BAMY2);Zjn_sc00003.1.g01320.1.sm.mk(FER);Zjn_sc00004.1.g03970.1.sm.mkhc(CLASP);Zjn_sc00004.1.g07780.1.am.mk(FLA10);Zjn_sc00007.1.g11050.1…
	GO:0071669	Biological Process	plant-type cell wall organization or biogenesis	-0.362832	113	9.37804e-07	MSTRG.32678(RIC1);Zjn_sc00001.1.g08860.1.am.mk(Bp10);Zjn_sc00002.1.g01900.1.am.mk(At3g08860);Zjn_sc00002.1.g03570.1.sm.mkhc(MYB2);Zjn_sc00002.1.g05190.1.am.mk(TBL3);Zjn_sc00002.1.g14060.1.am.mk(EXPA1);Zjn_sc00002.1.g15510.1.sm.mkhc(EXLA1);Zjn_sc00003.1.g00280.1.sm.mkhc(GPX4);Zjn_sc00003.1.g02370.1.sm.mkhc(MYB2);Zjn_sc00003.1.g03980.1.sm.mkhc(Os03g0287800);Zjn_sc00003.1.g10350.1.sm.mk(GUX2);Zjn_sc…
	GO:0045229	Biological Process	external encapsulating structure organization	-0.463636	220	1.02677e-06	MSTRG.10308(GDCSP);MSTRG.17140(CYP86B1);MSTRG.19876(GLU2);MSTRG.21335(GDCSP);MSTRG.29387(EXPB6);MSTRG.30740(CCT6A);MSTRG.3197(CUT1);MSTRG.32678(RIC1);MSTRG.37459(EXPB3);MSTRG.37465(EXPB6);Zjn_sc00001.1.g07280.1.am.mk(CSLF3);Zjn_sc00001.1.g08120.1.am.mk(XTH8);Zjn_sc00001.1.g08860.1.am.mk(Bp10);Zjn_sc00001.1.g10020.1.sm.mkhc(XTH32);Zjn_sc00001.1.g12030.1.sm.mkhc(CESA3);Zjn_sc00002.1.g01900.1.am.mk(…
	GO:0044430	Cellular Component	cytoskeletal part	-0.911111	45	1.77059e-06	MSTRG.26516(KIN14A);Zjn_sc00002.1.g08940.1.sm.mkhc(MAP65-6);Zjn_sc00002.1.g16750.1.sm.mkhc(CDC2);Zjn_sc00002.1.g17050.1.sm.mkhc(KIN14E);Zjn_sc00003.1.g03140.1.sm.mkhc(KIN14F);Zjn_sc00004.1.g00300.1.am.mkhc(KIN14L);Zjn_sc00004.1.g03970.1.sm.mkhc(CLASP);Zjn_sc00004.1.g12810.1.am.mkhc(KIN14I);Zjn_sc00004.1.g13550.1.sm.mkhc(At5g23430);Zjn_sc00006.1.g01070.1.sm.mk(KIN14F);Zjn_sc00007.1.g03240.1.sm.mkh…
	GO:0009628	Biological Process	response to abiotic stimulus	0.0556391	665	2.01931e-06	MSTRG.10654(VTC5);MSTRG.11527(--);MSTRG.1525(LT101.2);MSTRG.18835(RR6);MSTRG.19540(HSP70-4);MSTRG.19644(CKL3);MSTRG.19876(GLU2);MSTRG.20444(At5g46170);MSTRG.21647(RFS2);MSTRG.23490(PRX74);MSTRG.25537(--);MSTRG.27311(UBI11);MSTRG.27312(UBI11);MSTRG.3197(CUT1);MSTRG.32256(ESP1);MSTRG.34581(PR4B);MSTRG.37760(ACC1);MSTRG.3843(GATA4);MSTRG.41672(PRX74);MSTRG.41675(PER3);MSTRG.42098(AS);MSTRG.42150(pod…
	GO:0044699	Biological Process	single-organism process	-0.14897	2430	3.58823e-06	MSTRG.10296(MPK16);MSTRG.10308(GDCSP);MSTRG.1049(--);MSTRG.10612(BRCA2B);MSTRG.10654(VTC5);MSTRG.1090(CYP709B2);MSTRG.11527(--);MSTRG.1167(APT1);MSTRG.14834(GSVIVT00037159001);MSTRG.1525(LT101.2);MSTRG.15516(Os02g0491700);MSTRG.17140(CYP86B1);MSTRG.18835(RR6);MSTRG.18930(--);MSTRG.19357(GDI2);MSTRG.19423(At2g21120);MSTRG.19540(HSP70-4);MSTRG.19644(CKL3);MSTRG.19876(GLU2);MSTRG.21335(GDCSP);MSTRG.…
							15);Zjn_sc00015.1.g07830.1.sm.mkhc(MDAR3);Zjn_sc00015.1.g07880.1.sm.mkhc(--);Zjn_sc00015.1.g07900.1.sm.mkhc(KIN5C);Zjn_sc00015.1.g08070.1.sm.mkhc(WAT1);Zjn_sc00015.1.g08090.1.sm.mk(EXPA32);Zjn_sc00015.1.g08120.1.sm.mk(DCR);Zjn_sc00015.1.g08410.1.sm.mkhc(PGR5);Zjn_sc00015.1.g08430.1.sm.mkhc(--);Zjn_sc00015.1.g08450.1.sm.mkhc(--);Zjn_sc00016.1.g00340.1.am.mk(LBD12);Zjn_sc00016.1.g00700.1.sm.mkhc(CC…
							8);Zjn_sc00058.1.g02310.1.sm.mkhc(BAT1);Zjn_sc00058.1.g02330.1.sm.mkhc(APX8);Zjn_sc00058.1.g02770.1.sm.mk(ABR1);Zjn_sc00058.1.g02950.1.am.mkhc(SEC5B);Zjn_sc00058.1.g03190.1.am.mk(--);Zjn_sc00058.1.g03200.1.sm.mkhc(--);Zjn_sc00058.1.g03380.1.sm.mkhc(CET1);Zjn_sc00058.1.g03550.1.sm.mkhc(--);Zjn_sc00058.1.g03560.1.sm.mk(--);Zjn_sc00059.1.g00150.1.sm.mkhc(BIOF);Zjn_sc00059.1.g00550.1.sm.mkhc(BAM3);Zj…
