# Supplementary material for: The combination of RNA-seq transcriptomics and data-independent acquisition proteomics reveals the mechanisms underlying enhanced salt tolerance by the ZmPDI gene in Zoysia matrella [L.] Merr
Source: Front Plant Sci. 2022 Aug 8;13:970651. doi: 10.3389/fpls.2022.970651 (PMC9393727; doi:10.3389/fpls.2022.970651)
Supplement: Supplementary file 5 [file Table_5.XLSX]

## Sheet: Sheet1
Supplementary Table S4 Top 20 GO classification of DEPs in each comparison
Contrast	ID	Category	Class	z-score	Numbers	Q-value	Genes
WT24h vs WT0h	GO:0005198	Molecular Function	structural molecule activity	-1	34	3.19587e-12	Zjn_sc00001.1.g03910.1.am.mk(RPL27AC);Zjn_sc00002.1.g01860.1.sm.mkhc(RPL19A);Zjn_sc00008.1.g02820.1.sm.mkhc(TUBB1);Zjn_sc00008.1.g08470.1.sm.mkhc(RPL7A-1);Zjn_sc00012.1.g02050.1.am.mkhc(Os01g0679700);Zjn_sc00012.1.g06320.1.sm.mkhc(RPL36C);Zjn_sc00012.1.g07200.1.sm.mkhc(RPS26);Zjn_sc00013.1.g04670.1.sm.mkhc(RPL13AD);Zjn_sc00013.1.g08270.1.sm.mkhc(RPS26);Zjn_sc00014.1.g04700.1.sm.mkhc(RPL13AD);Zjn_…
	GO:0015934	Cellular Component	large ribosomal subunit	-1	24	1.57834e-10	Zjn_sc00001.1.g03910.1.am.mk(RPL27AC);Zjn_sc00002.1.g01860.1.sm.mkhc(RPL19A);Zjn_sc00004.1.g09390.1.sm.mkhc(RPL7D);Zjn_sc00008.1.g08470.1.sm.mkhc(RPL7A-1);Zjn_sc00012.1.g02050.1.am.mkhc(Os01g0679700);Zjn_sc00012.1.g06320.1.sm.mkhc(RPL36C);Zjn_sc00013.1.g04670.1.sm.mkhc(RPL13AD);Zjn_sc00014.1.g04700.1.sm.mkhc(RPL13AD);Zjn_sc00017.1.g05130.1.sm.mkhc(RPL35);Zjn_sc00020.1.g03050.1.sm.mkhc(RPL35B);Zjn…
	GO:0044391	Cellular Component	ribosomal subunit	-1	29	3.55903e-10	Zjn_sc00001.1.g03910.1.am.mk(RPL27AC);Zjn_sc00002.1.g01860.1.sm.mkhc(RPL19A);Zjn_sc00004.1.g09390.1.sm.mkhc(RPL7D);Zjn_sc00008.1.g08470.1.sm.mkhc(RPL7A-1);Zjn_sc00012.1.g02050.1.am.mkhc(Os01g0679700);Zjn_sc00012.1.g06320.1.sm.mkhc(RPL36C);Zjn_sc00012.1.g07200.1.sm.mkhc(RPS26);Zjn_sc00013.1.g04670.1.sm.mkhc(RPL13AD);Zjn_sc00013.1.g08270.1.sm.mkhc(RPS26);Zjn_sc00014.1.g04700.1.sm.mkhc(RPL13AD);Zjn_…
	GO:0043228	Cellular Component	non-membrane-bounded organelle	-0.660377	53	2.99819e-07	Zjn_sc00001.1.g01210.1.am.mk(SRP);Zjn_sc00001.1.g03910.1.am.mk(RPL27AC);Zjn_sc00002.1.g01860.1.sm.mkhc(RPL19A);Zjn_sc00003.1.g11520.1.sm.mk(Os03g0162200);Zjn_sc00004.1.g09390.1.sm.mkhc(RPL7D);Zjn_sc00005.1.g01690.1.am.mkhc(SAM2);Zjn_sc00007.1.g04050.1.am.mk(SKIPA);Zjn_sc00008.1.g02820.1.sm.mkhc(TUBB1);Zjn_sc00008.1.g08470.1.sm.mkhc(RPL7A-1);Zjn_sc00011.1.g02810.1.sm.mkhc(PRO1);Zjn_sc00012.1.g0205…
	GO:0043232	Cellular Component	intracellular non-membrane-bounded organelle	-0.660377	53	2.99819e-07	Zjn_sc00001.1.g01210.1.am.mk(SRP);Zjn_sc00001.1.g03910.1.am.mk(RPL27AC);Zjn_sc00002.1.g01860.1.sm.mkhc(RPL19A);Zjn_sc00003.1.g11520.1.sm.mk(Os03g0162200);Zjn_sc00004.1.g09390.1.sm.mkhc(RPL7D);Zjn_sc00005.1.g01690.1.am.mkhc(SAM2);Zjn_sc00007.1.g04050.1.am.mk(SKIPA);Zjn_sc00008.1.g02820.1.sm.mkhc(TUBB1);Zjn_sc00008.1.g08470.1.sm.mkhc(RPL7A-1);Zjn_sc00011.1.g02810.1.sm.mkhc(PRO1);Zjn_sc00012.1.g0205…
	GO:0005840	Cellular Component	ribosome	-0.933333	30	3.32861e-07	Zjn_sc00001.1.g03910.1.am.mk(RPL27AC);Zjn_sc00002.1.g01860.1.sm.mkhc(RPL19A);Zjn_sc00004.1.g09390.1.sm.mkhc(RPL7D);Zjn_sc00008.1.g08470.1.sm.mkhc(RPL7A-1);Zjn_sc00012.1.g02050.1.am.mkhc(Os01g0679700);Zjn_sc00012.1.g06320.1.sm.mkhc(RPL36C);Zjn_sc00012.1.g07200.1.sm.mkhc(RPS26);Zjn_sc00013.1.g04670.1.sm.mkhc(RPL13AD);Zjn_sc00013.1.g08270.1.sm.mkhc(RPS26);Zjn_sc00014.1.g04700.1.sm.mkhc(RPL13AD);Zjn_…
	GO:0030529	Cellular Component	intracellular ribonucleoprotein complex	-0.888889	36	1.11581e-05	Zjn_sc00001.1.g03910.1.am.mk(RPL27AC);Zjn_sc00002.1.g01860.1.sm.mkhc(RPL19A);Zjn_sc00004.1.g09390.1.sm.mkhc(RPL7D);Zjn_sc00007.1.g04050.1.am.mk(SKIPA);Zjn_sc00008.1.g08470.1.sm.mkhc(RPL7A-1);Zjn_sc00012.1.g02050.1.am.mkhc(Os01g0679700);Zjn_sc00012.1.g06320.1.sm.mkhc(RPL36C);Zjn_sc00012.1.g07200.1.sm.mkhc(RPS26);Zjn_sc00013.1.g04670.1.sm.mkhc(RPL13AD);Zjn_sc00013.1.g08270.1.sm.mkhc(RPS26);Zjn_sc00…
	GO:1990904	Cellular Component	ribonucleoprotein complex	-0.888889	36	1.11581e-05	Zjn_sc00001.1.g03910.1.am.mk(RPL27AC);Zjn_sc00002.1.g01860.1.sm.mkhc(RPL19A);Zjn_sc00004.1.g09390.1.sm.mkhc(RPL7D);Zjn_sc00007.1.g04050.1.am.mk(SKIPA);Zjn_sc00008.1.g08470.1.sm.mkhc(RPL7A-1);Zjn_sc00012.1.g02050.1.am.mkhc(Os01g0679700);Zjn_sc00012.1.g06320.1.sm.mkhc(RPL36C);Zjn_sc00012.1.g07200.1.sm.mkhc(RPS26);Zjn_sc00013.1.g04670.1.sm.mkhc(RPL13AD);Zjn_sc00013.1.g08270.1.sm.mkhc(RPS26);Zjn_sc00…
	GO:0005911	Cellular Component	cell-cell junction	-0.777778	45	0.000152629	Zjn_sc00001.1.g03910.1.am.mk(RPL27AC);Zjn_sc00002.1.g05180.1.sm.mkhc(Os03g0291500);Zjn_sc00002.1.g07120.1.sm.mk(At2g32450);Zjn_sc00002.1.g08700.1.sm.mkhc(ERD7);Zjn_sc00003.1.g03790.1.sm.mkhc(Os03g0291500);Zjn_sc00003.1.g07000.1.sm.mkhc(TMN2);Zjn_sc00004.1.g09390.1.sm.mkhc(RPL7D);Zjn_sc00005.1.g01690.1.am.mkhc(SAM2);Zjn_sc00005.1.g09150.1.sm.mk(RALF);Zjn_sc00008.1.g08470.1.sm.mkhc(RPL7A-1);Zjn_sc0…
	GO:0030054	Cellular Component	cell junction	-0.777778	45	0.000152629	Zjn_sc00001.1.g03910.1.am.mk(RPL27AC);Zjn_sc00002.1.g05180.1.sm.mkhc(Os03g0291500);Zjn_sc00002.1.g07120.1.sm.mk(At2g32450);Zjn_sc00002.1.g08700.1.sm.mkhc(ERD7);Zjn_sc00003.1.g03790.1.sm.mkhc(Os03g0291500);Zjn_sc00003.1.g07000.1.sm.mkhc(TMN2);Zjn_sc00004.1.g09390.1.sm.mkhc(RPL7D);Zjn_sc00005.1.g01690.1.am.mkhc(SAM2);Zjn_sc00005.1.g09150.1.sm.mk(RALF);Zjn_sc00008.1.g08470.1.sm.mkhc(RPL7A-1);Zjn_sc0…
	GO:0032991	Cellular Component	macromolecular complex	-0.84127	63	0.000257413	Zjn_sc00001.1.g03910.1.am.mk(RPL27AC);Zjn_sc00001.1.g07670.1.sm.mkhc(PSBQ1);Zjn_sc00002.1.g01860.1.sm.mkhc(RPL19A);Zjn_sc00002.1.g02280.1.sm.mkhc(VSR1);Zjn_sc00002.1.g08120.1.sm.mkhc(At5g62290);Zjn_sc00004.1.g09390.1.sm.mkhc(RPL7D);Zjn_sc00007.1.g04050.1.am.mk(SKIPA);Zjn_sc00008.1.g02820.1.sm.mkhc(TUBB1);Zjn_sc00008.1.g08470.1.sm.mkhc(RPL7A-1);Zjn_sc00008.1.g12050.1.sm.mkhc(PSBQ1);Zjn_sc00010.1.g…
	GO:0022613	Biological Process	ribonucleoprotein complex biogenesis	-1	17	0.000434755	Zjn_sc00002.1.g01860.1.sm.mkhc(RPL19A);Zjn_sc00008.1.g08470.1.sm.mkhc(RPL7A-1);Zjn_sc00012.1.g02050.1.am.mkhc(Os01g0679700);Zjn_sc00012.1.g07200.1.sm.mkhc(RPS26);Zjn_sc00013.1.g08270.1.sm.mkhc(RPS26);Zjn_sc00017.1.g05130.1.sm.mkhc(RPL35);Zjn_sc00020.1.g03050.1.sm.mkhc(RPL35B);Zjn_sc00023.1.g04020.1.am.mk(RPL27C);Zjn_sc00027.1.g03140.1.am.mkhc(RPL28A);Zjn_sc00029.1.g02230.1.sm.mkhc(Os01g0679700);Z…
	GO:0016020	Cellular Component	membrane	-0.680851	94	0.0599556	Zjn_sc00001.1.g07670.1.sm.mkhc(PSBQ1);Zjn_sc00002.1.g01860.1.sm.mkhc(RPL19A);Zjn_sc00002.1.g02280.1.sm.mkhc(VSR1);Zjn_sc00002.1.g07120.1.sm.mk(At2g32450);Zjn_sc00002.1.g08120.1.sm.mkhc(At5g62290);Zjn_sc00002.1.g08700.1.sm.mkhc(ERD7);Zjn_sc00003.1.g04380.1.sm.mkhc(ECA4);Zjn_sc00003.1.g07000.1.sm.mkhc(TMN2);Zjn_sc00003.1.g08340.1.sm.mkhc(--);Zjn_sc00003.1.g12190.1.am.mk(PTH1-2);Zjn_sc00004.1.g02200…
	GO:0033178	Cellular Component	proton-transporting two-sector ATPase complex, catalytic domain	1	3	0.119604	Zjn_sc00012.1.g02290.1.sm.mkhc(ATPB);Zjn_sc00027.1.g02370.1.am.mkhc(ATPB);Zjn_sc00029.1.g02580.1.sm.mkhc(ATPB)
	GO:0015930	Molecular Function	glutamate synthase activity	-1	2	0.123106	Zjn_sc00011.1.g00150.1.sm.mkhc(Os01g0681900);Zjn_sc00029.1.g02370.1.am.mkhc(Os01g0681900)
	GO:0045181	Molecular Function	glutamate synthase activity, NAD(P)H as acceptor	-1	2	0.123106	Zjn_sc00011.1.g00150.1.sm.mkhc(Os01g0681900);Zjn_sc00029.1.g02370.1.am.mkhc(Os01g0681900)
	GO:0010039	Biological Process	response to iron ion	-0.6	5	0.207097	Zjn_sc00005.1.g01690.1.am.mkhc(SAM2);Zjn_sc00016.1.g04940.1.am.mkhc(SAM1);Zjn_sc00031.1.g02900.1.am.mk(MAO1B);Zjn_sc00047.1.g00750.1.sm.mk(PCAP1);Zjn_sc00129.1.g00350.1.sm.mkhc(SAM1)
	GO:1990267	Biological Process	response to transition metal nanoparticle	-0.6	5	0.207097	Zjn_sc00005.1.g01690.1.am.mkhc(SAM2);Zjn_sc00016.1.g04940.1.am.mkhc(SAM1);Zjn_sc00031.1.g02900.1.am.mk(MAO1B);Zjn_sc00047.1.g00750.1.sm.mk(PCAP1);Zjn_sc00129.1.g00350.1.sm.mkhc(SAM1)
	GO:0006665	Biological Process	sphingolipid metabolic process	-1	4	0.207097	Zjn_sc00003.1.g08340.1.sm.mkhc(--);Zjn_sc00005.1.g05830.1.sm.mk(ECR);Zjn_sc00017.1.g01170.1.sm.mkhc(KCR1);Zjn_sc00043.1.g01380.1.sm.mkhc(SPL)
	GO:0009521	Cellular Component	photosystem	-1	4	0.289056	Zjn_sc00001.1.g07670.1.sm.mkhc(PSBQ1);Zjn_sc00008.1.g12050.1.sm.mkhc(PSBQ1);Zjn_sc00017.1.g01040.1.am.mkhc(Letm1);Zjn_sc00049.1.g02370.1.am.mkhc(CXP;2-2)
ZmPDI24h vs ZmPDI0h	GO:0031224	Cellular Component	intrinsic component of membrane	-0.574468	47	1.6395e-05	Zjn_sc00003.1.g03820.1.sm.mkhc(SAC8);Zjn_sc00003.1.g04380.1.sm.mkhc(ECA4);Zjn_sc00003.1.g12190.1.am.mk(PTH1-2);Zjn_sc00003.1.g13830.1.sm.mkhc(AAC3);Zjn_sc00004.1.g02200.1.sm.mkhc(AVP1);Zjn_sc00004.1.g07090.1.sm.mkhc(PIP1-1);Zjn_sc00004.1.g12210.1.sm.mkhc(Os04g0656100);Zjn_sc00004.1.g13400.1.sm.mkhc(STT3B);Zjn_sc00005.1.g05830.1.sm.mk(ECR);Zjn_sc00007.1.g00450.1.sm.mkhc(PIP1-5);Zjn_sc00007.1.g0985…
	GO:0044425	Cellular Component	membrane part	-0.571429	56	6.11689e-05	Zjn_sc00003.1.g03820.1.sm.mkhc(SAC8);Zjn_sc00003.1.g04380.1.sm.mkhc(ECA4);Zjn_sc00003.1.g12190.1.am.mk(PTH1-2);Zjn_sc00003.1.g13830.1.sm.mkhc(AAC3);Zjn_sc00004.1.g02200.1.sm.mkhc(AVP1);Zjn_sc00004.1.g02720.1.am.mkhc(At1g60070);Zjn_sc00004.1.g07090.1.sm.mkhc(PIP1-1);Zjn_sc00004.1.g12210.1.sm.mkhc(Os04g0656100);Zjn_sc00004.1.g13400.1.sm.mkhc(STT3B);Zjn_sc00005.1.g05830.1.sm.mk(ECR);Zjn_sc00006.1.g0…
	GO:0016020	Cellular Component	membrane	-0.576923	104	0.000723004	Zjn_sc00002.1.g02280.1.sm.mkhc(VSR1);Zjn_sc00003.1.g03820.1.sm.mkhc(SAC8);Zjn_sc00003.1.g04380.1.sm.mkhc(ECA4);Zjn_sc00003.1.g07680.1.sm.mkhc(HB2);Zjn_sc00003.1.g12190.1.am.mk(PTH1-2);Zjn_sc00003.1.g12830.1.sm.mk(BAMY2);Zjn_sc00003.1.g13830.1.sm.mkhc(AAC3);Zjn_sc00004.1.g02200.1.sm.mkhc(AVP1);Zjn_sc00004.1.g02720.1.am.mkhc(At1g60070);Zjn_sc00004.1.g07090.1.sm.mkhc(PIP1-1);Zjn_sc00004.1.g12210.1.s…
	GO:0000041	Biological Process	transition metal ion transport	-0.636364	11	0.000758443	Zjn_sc00001.1.g00310.1.am.mk(NAS3);Zjn_sc00002.1.g03990.1.am.mk(NAS2);Zjn_sc00003.1.g02770.1.sm.mk(NAS2);Zjn_sc00003.1.g04380.1.sm.mkhc(ECA4);Zjn_sc00004.1.g07090.1.sm.mkhc(PIP1-1);Zjn_sc00007.1.g09850.1.sm.mkhc(PIP1-1);Zjn_sc00018.1.g07350.1.am.mkhc(COX17-1);Zjn_sc00040.1.g04530.1.sm.mkhc(ECA1);Zjn_sc00045.1.g03710.1.sm.mkhc(HCC1);Zjn_sc00056.1.g04790.1.sm.mkhc(PIP1-1);Zjn_sc00087.1.g01300.1.sm.…
	GO:0015630	Cellular Component	microtubule cytoskeleton	-1	12	0.00240162	Zjn_sc00008.1.g02820.1.sm.mkhc(TUBB1);Zjn_sc00008.1.g02830.1.sm.mk(TUBB1);Zjn_sc00009.1.g09140.1.sm.mk(TUBB2);Zjn_sc00014.1.g02600.1.am.mkhc(TUBA3);Zjn_sc00026.1.g02130.1.sm.mk(TUBB4);Zjn_sc00040.1.g02790.1.sm.mkhc(TUBB);Zjn_sc00043.1.g03150.1.sm.mk(TUBB4);Zjn_sc00043.1.g03160.1.sm.mkhc(TUBB1);Zjn_sc00068.1.g00750.1.sm.mk(TUBB1);Zjn_sc00068.1.g00760.1.sm.mkhc(TUBB1);Zjn_sc00146.1.g00490.1.sm.mk(M…
	GO:0022892	Molecular Function	substrate-specific transporter activity	-0.692308	26	0.00288981	Zjn_sc00003.1.g04380.1.sm.mkhc(ECA4);Zjn_sc00003.1.g07680.1.sm.mkhc(HB2);Zjn_sc00003.1.g12190.1.am.mk(PTH1-2);Zjn_sc00003.1.g13830.1.sm.mkhc(AAC3);Zjn_sc00004.1.g07090.1.sm.mkhc(PIP1-1);Zjn_sc00004.1.g12210.1.sm.mkhc(Os04g0656100);Zjn_sc00006.1.g08160.1.am.mkhc(Os04g0252400);Zjn_sc00007.1.g09850.1.sm.mkhc(PIP1-1);Zjn_sc00014.1.g04630.1.sm.mkhc(BC1L4);Zjn_sc00014.1.g05220.1.sm.mkhc(sec61a);Zjn_sc0…
	GO:0005856	Cellular Component	cytoskeleton	-0.846154	13	0.0042878	Zjn_sc00008.1.g02820.1.sm.mkhc(TUBB1);Zjn_sc00008.1.g02830.1.sm.mk(TUBB1);Zjn_sc00009.1.g09140.1.sm.mk(TUBB2);Zjn_sc00014.1.g02600.1.am.mkhc(TUBA3);Zjn_sc00014.1.g08660.1.sm.mkhc(ADF3);Zjn_sc00026.1.g02130.1.sm.mk(TUBB4);Zjn_sc00040.1.g02790.1.sm.mkhc(TUBB);Zjn_sc00043.1.g03150.1.sm.mk(TUBB4);Zjn_sc00043.1.g03160.1.sm.mkhc(TUBB1);Zjn_sc00068.1.g00750.1.sm.mk(TUBB1);Zjn_sc00068.1.g00760.1.sm.mkhc(…
	GO:0005215	Molecular Function	transporter activity	-0.714286	28	0.00713091	Zjn_sc00003.1.g04380.1.sm.mkhc(ECA4);Zjn_sc00003.1.g07680.1.sm.mkhc(HB2);Zjn_sc00003.1.g12190.1.am.mk(PTH1-2);Zjn_sc00003.1.g13830.1.sm.mkhc(AAC3);Zjn_sc00004.1.g02200.1.sm.mkhc(AVP1);Zjn_sc00004.1.g07090.1.sm.mkhc(PIP1-1);Zjn_sc00004.1.g12210.1.sm.mkhc(Os04g0656100);Zjn_sc00006.1.g08160.1.am.mkhc(Os04g0252400);Zjn_sc00007.1.g09850.1.sm.mkhc(PIP1-1);Zjn_sc00014.1.g04630.1.sm.mkhc(BC1L4);Zjn_sc000…
	GO:0005372	Molecular Function	water transmembrane transporter activity	-1	3	0.00733718	Zjn_sc00004.1.g07090.1.sm.mkhc(PIP1-1);Zjn_sc00007.1.g09850.1.sm.mkhc(PIP1-1);Zjn_sc00056.1.g04790.1.sm.mkhc(PIP1-1)
	GO:0022891	Molecular Function	substrate-specific transmembrane transporter activity	-0.7	20	0.0102424	Zjn_sc00003.1.g04380.1.sm.mkhc(ECA4);Zjn_sc00003.1.g12190.1.am.mk(PTH1-2);Zjn_sc00003.1.g13830.1.sm.mkhc(AAC3);Zjn_sc00004.1.g07090.1.sm.mkhc(PIP1-1);Zjn_sc00004.1.g12210.1.sm.mkhc(Os04g0656100);Zjn_sc00007.1.g09850.1.sm.mkhc(PIP1-1);Zjn_sc00014.1.g04630.1.sm.mkhc(BC1L4);Zjn_sc00014.1.g05220.1.sm.mkhc(sec61a);Zjn_sc00029.1.g00250.1.sm.mkhc(AATP1);Zjn_sc00040.1.g04530.1.sm.mkhc(ECA1);Zjn_sc00045.1…
	GO:0022857	Molecular Function	transmembrane transporter activity	-0.73913	23	0.0109468	Zjn_sc00003.1.g04380.1.sm.mkhc(ECA4);Zjn_sc00003.1.g12190.1.am.mk(PTH1-2);Zjn_sc00003.1.g13830.1.sm.mkhc(AAC3);Zjn_sc00004.1.g02200.1.sm.mkhc(AVP1);Zjn_sc00004.1.g07090.1.sm.mkhc(PIP1-1);Zjn_sc00004.1.g12210.1.sm.mkhc(Os04g0656100);Zjn_sc00007.1.g09850.1.sm.mkhc(PIP1-1);Zjn_sc00014.1.g04630.1.sm.mkhc(BC1L4);Zjn_sc00014.1.g05220.1.sm.mkhc(sec61a);Zjn_sc00022.1.g07060.1.sm.mkhc(YS1);Zjn_sc00027.1.g…
	GO:0005911	Cellular Component	cell-cell junction	-0.736842	38	0.0282334	Zjn_sc00001.1.g03910.1.am.mk(RPL27AC);Zjn_sc00002.1.g01490.1.sm.mkhc(NUP93A);Zjn_sc00003.1.g03790.1.sm.mkhc(Os03g0291500);Zjn_sc00003.1.g07680.1.sm.mkhc(HB2);Zjn_sc00005.1.g01690.1.am.mkhc(SAM2);Zjn_sc00005.1.g09150.1.sm.mk(RALF);Zjn_sc00007.1.g04530.1.sm.mkhc(BXL7);Zjn_sc00007.1.g05220.1.am.mkhc(NUA);Zjn_sc00008.1.g01450.1.sm.mkhc(RPN1A);Zjn_sc00008.1.g02830.1.sm.mk(TUBB1);Zjn_sc00009.1.g08840.1…
	GO:0030054	Cellular Component	cell junction	-0.736842	38	0.0282334	Zjn_sc00001.1.g03910.1.am.mk(RPL27AC);Zjn_sc00002.1.g01490.1.sm.mkhc(NUP93A);Zjn_sc00003.1.g03790.1.sm.mkhc(Os03g0291500);Zjn_sc00003.1.g07680.1.sm.mkhc(HB2);Zjn_sc00005.1.g01690.1.am.mkhc(SAM2);Zjn_sc00005.1.g09150.1.sm.mk(RALF);Zjn_sc00007.1.g04530.1.sm.mkhc(BXL7);Zjn_sc00007.1.g05220.1.am.mkhc(NUA);Zjn_sc00008.1.g01450.1.sm.mkhc(RPN1A);Zjn_sc00008.1.g02830.1.sm.mk(TUBB1);Zjn_sc00009.1.g08840.1…
	GO:0015669	Biological Process	gas transport	-0.5	4	0.0289772	Zjn_sc00003.1.g07680.1.sm.mkhc(HB2);Zjn_sc00004.1.g07090.1.sm.mkhc(PIP1-1);Zjn_sc00007.1.g09850.1.sm.mkhc(PIP1-1);Zjn_sc00056.1.g04790.1.sm.mkhc(PIP1-1)
	GO:0004620	Molecular Function	phospholipase activity	-1	5	0.0307539	Zjn_sc00004.1.g11910.1.sm.mkhc(Os04g0650000);Zjn_sc00009.1.g08860.1.sm.mkhc(PLD2);Zjn_sc00023.1.g07410.1.sm.mkhc(RABC1);Zjn_sc00068.1.g01630.1.sm.mk(Os04g0650000);Zjn_sc00080.1.g00480.1.am.mk(NPC4)
	GO:0016298	Molecular Function	lipase activity	-1	5	0.0333248	Zjn_sc00004.1.g11910.1.sm.mkhc(Os04g0650000);Zjn_sc00009.1.g08860.1.sm.mkhc(PLD2);Zjn_sc00023.1.g07410.1.sm.mkhc(RABC1);Zjn_sc00068.1.g01630.1.sm.mk(Os04g0650000);Zjn_sc00080.1.g00480.1.am.mk(NPC4)
	GO:0005198	Molecular Function	structural molecule activity	-1	18	0.0333248	Zjn_sc00001.1.g03910.1.am.mk(RPL27AC);Zjn_sc00008.1.g02820.1.sm.mkhc(TUBB1);Zjn_sc00008.1.g02830.1.sm.mk(TUBB1);Zjn_sc00009.1.g09140.1.sm.mk(TUBB2);Zjn_sc00013.1.g04380.1.sm.mkhc(RPL19A);Zjn_sc00014.1.g00790.1.sm.mkhc(RPL10);Zjn_sc00014.1.g02600.1.am.mkhc(TUBA3);Zjn_sc00015.1.g06220.1.sm.mkhc(RPL32A);Zjn_sc00024.1.g01435.1.br(MUB1);Zjn_sc00026.1.g02130.1.sm.mk(TUBB4);Zjn_sc00040.1.g02790.1.sm.mkh…
	GO:0015075	Molecular Function	ion transmembrane transporter activity	-0.625	16	0.0346751	Zjn_sc00003.1.g04380.1.sm.mkhc(ECA4);Zjn_sc00003.1.g12190.1.am.mk(PTH1-2);Zjn_sc00003.1.g13830.1.sm.mkhc(AAC3);Zjn_sc00004.1.g12210.1.sm.mkhc(Os04g0656100);Zjn_sc00014.1.g04630.1.sm.mkhc(BC1L4);Zjn_sc00029.1.g00250.1.sm.mkhc(AATP1);Zjn_sc00040.1.g04530.1.sm.mkhc(ECA1);Zjn_sc00045.1.g01480.1.sm.mkhc(HMA4);Zjn_sc00056.1.g01990.1.am.mk(AMT1-1);Zjn_sc00105.1.g00050.1.am.mkhc(NHX7);Zjn_sc00105.1.g0017…
	GO:0015930	Molecular Function	glutamate synthase activity	-1	2	0.042709	Zjn_sc00011.1.g00150.1.sm.mkhc(Os01g0681900);Zjn_sc00029.1.g02370.1.am.mkhc(Os01g0681900)
	GO:0045181	Molecular Function	glutamate synthase activity, NAD(P)H as acceptor	-1	2	0.042709	Zjn_sc00011.1.g00150.1.sm.mkhc(Os01g0681900);Zjn_sc00029.1.g02370.1.am.mkhc(Os01g0681900)
