# Supplementary material for: The combination of RNA-seq transcriptomics and data-independent acquisition proteomics reveals the mechanisms underlying enhanced salt tolerance by the ZmPDI gene in Zoysia matrella [L.] Merr
Source: Front Plant Sci. 2022 Aug 8;13:970651. doi: 10.3389/fpls.2022.970651 (PMC9393727; doi:10.3389/fpls.2022.970651)
Supplement: Supplementary file 6 [file Table_6.XLSX]

## Sheet: Sheet1
Supplementary Table S5 Top 20 pathway classification of DEGs in each comparison
Contrast	ID	ClassA	ClassB	Pathway	z-score	Numbers	Q-value	Genes
WT24h vs WT0h	ko01100	Metabolism	Global and overview maps	Metabolic pathways	0.0860215	558	1.14453e-10	Zjn_sc00001.1.g00130.1.sm.mk(PER21);Zjn_sc00001.1.g00140.1.sm.mkhc(PLC2);Zjn_sc00001.1.g00190.1.sm.mkhc(AMPD);Zjn_sc00001.1.g00470.1.sm.mk(GOLS2);Zjn_sc00001.1.g01030.1.am.mkhc(IBR3);Zjn_sc00001.1.g01160.1.sm.mk(UXS2);Zjn_sc00001.1.g04290.1.sm.mkhc(OsI_025867);Zjn_sc00001.1.g09580.1.sm.mkhc(NDKR);Zjn_sc00001.1.g10840.1.sm.mkhc(YUC5);Zjn_sc00002.1.g00280.1.sm.mkhc(At3g13560);Zjn_sc00002.1.g00550.1…
	ko00940	Metabolism	Biosynthesis of other secondary metabolites	Phenylpropanoid biosynthesis	-0.306667	75	5.47083e-05	Zjn_sc00001.1.g00130.1.sm.mk(PER21);Zjn_sc00002.1.g00550.1.cf.mkhc(PER2);Zjn_sc00002.1.g09110.1.sm.mkhc(HRPN);Zjn_sc00004.1.g02790.1.sm.mkhc(CCOAOMT1);Zjn_sc00004.1.g04320.1.sm.mkhc(BGLU16);Zjn_sc00004.1.g04570.1.sm.mkhc(ZB8);Zjn_sc00004.1.g10180.1.sm.mkhc(BGLU16);Zjn_sc00004.1.g12270.1.sm.mkhc(PER16);Zjn_sc00007.1.g00050.1.am.mk(PER64);Zjn_sc00007.1.g01220.1.am.mkhc(CCR1);Zjn_sc00007.1.g11880.1.…
	ko00052	Metabolism	Carbohydrate metabolism	Galactose metabolism	0.333333	30	5.47083e-05	Zjn_sc00001.1.g00470.1.sm.mk(GOLS2);Zjn_sc00003.1.g02320.1.sm.mkhc(GOLS2);Zjn_sc00004.1.g05610.1.sm.mkhc(IVR1);Zjn_sc00005.1.g03630.1.sm.mkhc(PFK3);Zjn_sc00006.1.g01020.1.sm.mkhc(PFK2);Zjn_sc00006.1.g01640.1.am.mk(Galm);Zjn_sc00011.1.g02020.1.sm.mk(HXK2);Zjn_sc00011.1.g05350.1.sm.mkhc(RFS);Zjn_sc00012.1.g00090.1.sm.mkhc(UGE-1);Zjn_sc00012.1.g01130.1.sm.mkhc(UGE-1);Zjn_sc00012.1.g03640.1.sm.mkhc(H…
	ko00520	Metabolism	Carbohydrate metabolism	Amino sugar and nucleotide sugar metabolism	-0.0740741	54	0.000125019	Zjn_sc00001.1.g01160.1.sm.mk(UXS2);Zjn_sc00002.1.g06180.1.sm.mkhc(UXS5);Zjn_sc00003.1.g01510.1.sm.mkhc(GAUT7);Zjn_sc00003.1.g04690.1.sm.mkhc(UXS3);Zjn_sc00003.1.g06340.1.sm.mk(GAE2);Zjn_sc00004.1.g10150.1.sm.mkhc(UEL-2);Zjn_sc00004.1.g11330.1.sm.mkhc(BXL4);Zjn_sc00004.1.g11360.1.sm.mk(BXL4);Zjn_sc00005.1.g02590.1.am.mk(BXL2);Zjn_sc00006.1.g06430.1.am.mk(CHIB1);Zjn_sc00007.1.g04890.1.sm.mkhc(GAUT9…
	ko00480	Metabolism	Metabolism of other amino acids	Glutathione metabolism	0.35	40	0.000501192	Zjn_sc00002.1.g05760.1.sm.mkhc(IN2-1);Zjn_sc00002.1.g15390.1.sm.mkhc(GSTF11);Zjn_sc00003.1.g00280.1.sm.mkhc(GPX4);Zjn_sc00003.1.g04280.1.sm.mkhc(GSTZ5);Zjn_sc00003.1.g13200.1.sm.mkhc(GSTF8);Zjn_sc00003.1.g13210.1.sm.mkhc(GSTF11);Zjn_sc00005.1.g00260.1.am.mkhc(GSTF1);Zjn_sc00007.1.g02100.1.sm.mkhc(Os02g0794700);Zjn_sc00008.1.g05550.1.am.mk(GSTU8);Zjn_sc00013.1.g10710.1.sm.mkhc(GSTT1);Zjn_sc00017.1…
	ko01110	Metabolism	Global and overview maps	Biosynthesis of secondary metabolites	0.10828	314	0.000789539	Zjn_sc00001.1.g00130.1.sm.mk(PER21);Zjn_sc00001.1.g00190.1.sm.mkhc(AMPD);Zjn_sc00001.1.g01030.1.am.mkhc(IBR3);Zjn_sc00001.1.g04290.1.sm.mkhc(OsI_025867);Zjn_sc00001.1.g09580.1.sm.mkhc(NDKR);Zjn_sc00002.1.g00550.1.cf.mkhc(PER2);Zjn_sc00002.1.g00600.1.sm.mk(CYP75A1);Zjn_sc00002.1.g02580.1.am.mk(PGM1);Zjn_sc00002.1.g05180.1.sm.mkhc(Os03g0291500);Zjn_sc00002.1.g06070.1.sm.mkhc(Sb01g039230);Zjn_sc0000…
	ko00250	Metabolism	Amino acid metabolism	Alanine, aspartate and glutamate metabolism	0.416667	24	0.00147893	Zjn_sc00002.1.g05180.1.sm.mkhc(Os03g0291500);Zjn_sc00002.1.g09010.1.sm.mkhc(GAD1);Zjn_sc00003.1.g03790.1.sm.mkhc(Os03g0291500);Zjn_sc00003.1.g10960.1.sm.mkhc(AGT2);Zjn_sc00004.1.g06180.1.sm.mkhc(GDH2);Zjn_sc00004.1.g10060.1.sm.mkhc(OsI_17385);Zjn_sc00004.1.g11980.1.sm.mk(At3g16150);Zjn_sc00006.1.g02170.1.am.mkhc(GAD4);Zjn_sc00007.1.g01950.1.sm.mkhc(ASP5);Zjn_sc00009.1.g05080.1.sm.mk(PUR1);Zjn_sc0…
	ko00906	Metabolism	Metabolism of terpenoids and polyketides	Carotenoid biosynthesis	0.578947	19	0.00281332	Zjn_sc00003.1.g14170.1.sm.mkhc(BETA-OHASE);Zjn_sc00004.1.g06600.1.sm.mkhc(CCD7);Zjn_sc00004.1.g07930.1.am.mk(CA2);Zjn_sc00007.1.g00790.1.sm.mkhc(CYP97A3);Zjn_sc00007.1.g07610.1.am.mk(NCED1);Zjn_sc00013.1.g08010.1.am.mk(ZSD1);Zjn_sc00014.1.g10180.1.am.mk(CCD8B);Zjn_sc00019.1.g03260.1.am.mk(VP14);Zjn_sc00022.1.g04060.1.sm.mkhc(CYP707A5);Zjn_sc00023.1.g00950.1.am.mk(CA2);Zjn_sc00030.1.g01370.1.sm.mk…
	ko00280	Metabolism	Amino acid metabolism	Valine, leucine and isoleucine degradation	0.8	20	0.00281332	Zjn_sc00001.1.g01030.1.am.mkhc(IBR3);Zjn_sc00002.1.g09450.1.sm.mkhc(BCAT3);Zjn_sc00002.1.g17400.1.sm.mkhc(BCAT5);Zjn_sc00003.1.g02610.1.sm.mkhc(ECHIA);Zjn_sc00003.1.g07440.1.sm.mkhc(BCAT3);Zjn_sc00003.1.g10960.1.sm.mkhc(AGT2);Zjn_sc00004.1.g05840.1.am.mkhc(ALDH3F1);Zjn_sc00005.1.g02010.1.sm.mkhc(BCE2);Zjn_sc00005.1.g07950.1.sm.mkhc(AAT1);Zjn_sc00007.1.g00810.1.am.mkhc(PED1);Zjn_sc00007.1.g05950.1…
	ko00910	Metabolism	Energy metabolism	Nitrogen metabolism	-0.111111	18	0.00281332	Zjn_sc00004.1.g06180.1.sm.mkhc(GDH2);Zjn_sc00006.1.g03880.1.am.mk(ACA1);Zjn_sc00011.1.g01040.1.sm.mk(NRT2.3);Zjn_sc00013.1.g02100.1.sm.mkhc(GLN1-3);Zjn_sc00013.1.g06900.1.am.mkhc(GDH1);Zjn_sc00015.1.g03320.1.sm.mkhc(ACA7);Zjn_sc00017.1.g02000.1.am.mk(NIA1);Zjn_sc00022.1.g00170.1.sm.mkhc(NIR);Zjn_sc00023.1.g05410.1.sm.mkhc(GLN2);Zjn_sc00036.1.g01190.1.sm.mkhc(BCA2);Zjn_sc00044.1.g03940.1.sm.mkhc(G…
	ko04016	Environmental Information Processing	Signal transduction	MAPK signaling pathway - plant	0.490909	55	0.0143415	Zjn_sc00001.1.g09580.1.sm.mkhc(NDKR);Zjn_sc00002.1.g03790.1.am.mk(CP1);Zjn_sc00002.1.g06740.1.am.mk(PP2C30);Zjn_sc00002.1.g15580.1.sm.mkhc(CAT1);Zjn_sc00003.1.g02590.1.sm.mk(CP1);Zjn_sc00003.1.g05330.1.sm.mk(PP2C30);Zjn_sc00003.1.g07750.1.am.mk(MKK9);Zjn_sc00004.1.g06960.1.sm.mkhc(HMA5);Zjn_sc00004.1.g06970.1.sm.mk(HMA5);Zjn_sc00004.1.g07890.1.am.mk(ACS2);Zjn_sc00004.1.g14260.1.sm.mkhc(SAPK5);Zjn…
	ko03410	Genetic Information Processing	Replication and repair	Base excision repair	-0.875	16	0.0173264	Zjn_sc00001.1.g12310.1.sm.mkhc(PARP1);Zjn_sc00002.1.g11430.1.am.mk(tag);Zjn_sc00008.1.g04010.1.sm.mkhc(--);Zjn_sc00008.1.g09130.1.sm.mkhc(PCNA);Zjn_sc00009.1.g09440.1.sm.mkhc(tag);Zjn_sc00011.1.g00310.1.cf.mkhc(LIG6);Zjn_sc00012.1.g02950.1.sm.mkhc(FEN1);Zjn_sc00015.1.g04500.1.sm.mkhc(tag);Zjn_sc00017.1.g06380.1.am.mkhc(LIG1);Zjn_sc00018.1.g01520.1.sm.mkhc(PCNA);Zjn_sc00018.1.g07320.1.am.mk(tag);Z…
	ko00330	Metabolism	Amino acid metabolism	Arginine and proline metabolism	0.619048	21	0.0515889	Zjn_sc00004.1.g05840.1.am.mkhc(ALDH3F1);Zjn_sc00004.1.g13090.1.sm.mkhc(PAO4);Zjn_sc00006.1.g01190.1.sm.mkhc(AIH);Zjn_sc00007.1.g01950.1.sm.mkhc(ASP5);Zjn_sc00007.1.g05950.1.sm.mkhc(ALDH2B4);Zjn_sc00009.1.g06690.1.sm.mkhc(P5CS2);Zjn_sc00012.1.g03110.1.sm.mkhc(FIS1);Zjn_sc00012.1.g06050.1.sm.mkhc(P5CS1);Zjn_sc00012.1.g09070.1.sm.mkhc(PIP);Zjn_sc00017.1.g04010.1.sm.mkhc(CPA);Zjn_sc00018.1.g07600.1.s…
	ko03030	Genetic Information Processing	Replication and repair	DNA replication	-1	18	0.0515889	Zjn_sc00002.1.g10350.1.sm.mkhc(RPA1B);Zjn_sc00008.1.g09130.1.sm.mkhc(PCNA);Zjn_sc00009.1.g05240.1.sm.mk(Os01g0868300);Zjn_sc00010.1.g03490.1.sm.mk(pol12);Zjn_sc00011.1.g00310.1.cf.mkhc(LIG6);Zjn_sc00012.1.g02950.1.sm.mkhc(FEN1);Zjn_sc00016.1.g01690.1.sm.mk(Os05g0235800);Zjn_sc00017.1.g06380.1.am.mkhc(LIG1);Zjn_sc00018.1.g01520.1.sm.mkhc(PCNA);Zjn_sc00021.1.g00510.1.sm.mk(MCM4);Zjn_sc00023.1.g0424…
	ko00590	Metabolism	Lipid metabolism	Arachidonic acid metabolism	0.75	8	0.0948257	Zjn_sc00003.1.g00280.1.sm.mkhc(GPX4);Zjn_sc00004.1.g03330.1.sm.mkhc(SALR);Zjn_sc00049.1.g02330.1.sm.mkhc(GPX7);Zjn_sc00056.1.g01330.1.sm.mkhc(SDR2b);Zjn_sc00056.1.g04580.1.sm.mkhc(GPX6);Zjn_sc00058.1.g01020.1.sm.mk(GGT1);Zjn_sc00105.1.g00230.1.am.mkhc(EPHX2);Zjn_sc03673.1.g00010.1.am.mk(SALR)
	ko04075	Environmental Information Processing	Signal transduction	Plant hormone signal transduction	0.0704225	71	0.126827	Zjn_sc00001.1.g04920.1.sm.mkhc(GH3.8);Zjn_sc00001.1.g05780.1.sm.mk(BZR1);Zjn_sc00002.1.g03180.1.am.mk(DPBF3);Zjn_sc00002.1.g06740.1.am.mk(PP2C30);Zjn_sc00002.1.g12600.1.sm.mkhc(TIFY11C);Zjn_sc00003.1.g05330.1.sm.mk(PP2C30);Zjn_sc00003.1.g10610.1.sm.mkhc(TIFY11C);Zjn_sc00004.1.g05650.1.am.mk(SAUR36);Zjn_sc00004.1.g12670.1.sm.mkhc(ARF11);Zjn_sc00004.1.g14260.1.sm.mkhc(SAPK5);Zjn_sc00005.1.g04410.1.…
	ko00030	Metabolism	Carbohydrate metabolism	Pentose phosphate pathway	0.333333	18	0.126827	Zjn_sc00001.1.g04290.1.sm.mkhc(OsI_025867);Zjn_sc00005.1.g03630.1.sm.mkhc(PFK3);Zjn_sc00006.1.g01020.1.sm.mkhc(PFK2);Zjn_sc00006.1.g06940.1.am.mk(RPI2);Zjn_sc00007.1.g06860.1.sm.mkhc(PFP-ALPHA);Zjn_sc00022.1.g03300.1.sm.mkhc(PFP-ALPHA);Zjn_sc00027.1.g04050.1.sm.mkhc(PFK3);Zjn_sc00028.1.g01510.1.sm.mk(ALDP);Zjn_sc00032.1.g01940.1.sm.mkhc(TKL-1);Zjn_sc00042.1.g01720.1.sm.mkhc(G6PD);Zjn_sc00050.1.g0…
	ko00270	Metabolism	Amino acid metabolism	Cysteine and methionine metabolism	0	30	0.126827	Zjn_sc00002.1.g09450.1.sm.mkhc(BCAT3);Zjn_sc00002.1.g17400.1.sm.mkhc(BCAT5);Zjn_sc00003.1.g07440.1.sm.mkhc(BCAT3);Zjn_sc00003.1.g10960.1.sm.mkhc(AGT2);Zjn_sc00004.1.g07890.1.am.mk(ACS2);Zjn_sc00004.1.g11990.1.sm.mkhc(PGDH1);Zjn_sc00005.1.g03460.1.sm.mkhc(ACS7);Zjn_sc00007.1.g01950.1.sm.mkhc(ASP5);Zjn_sc00011.1.g07250.1.sm.mkhc(ACS7);Zjn_sc00012.1.g07090.1.sm.mkhc(At3g08860);Zjn_sc00013.1.g05780.1…
	ko00603	Metabolism	Glycan biosynthesis and metabolism	Glycosphingolipid biosynthesis - globo and isoglobo series	0	4	0.162165	Zjn_sc00044.1.g04690.1.sm.mkhc(AGAL3);Zjn_sc00086.1.g00510.1.sm.mkhc(Os10g0493600);Zjn_sc00092.1.g01050.1.sm.mkhc(AGAL1);Zjn_sc00092.1.g01060.1.sm.mkhc(Os10g0493600)
	ko04145	Cellular Processes	Transport and catabolism	Phagosome	-0.333333	24	0.168542	Zjn_sc00003.1.g08300.1.sm.mkhc(sec61a);Zjn_sc00009.1.g09150.1.sm.mkhc(TUBB2);Zjn_sc00012.1.g03080.1.sm.mkhc(RABG3A);Zjn_sc00012.1.g03820.1.sm.mkhc(RABG3F);Zjn_sc00013.1.g02930.1.sm.mkhc(TUBA1);Zjn_sc00013.1.g06080.1.es.mkhc(TUBB3);Zjn_sc00014.1.g02600.1.am.mkhc(TUBA3);Zjn_sc00014.1.g05980.1.sm.mkhc(TUBA6);Zjn_sc00015.1.g01250.1.am.mkhc(FAB1B);Zjn_sc00023.1.g04380.1.sm.mkhc(VHA-D);Zjn_sc00026.1.g0…
ZmPDI24h vs ZmPDI0h	ko01100	Metabolism	Global and overview maps	Metabolic pathways	0.0398818	677	6.02494e-12	Zjn_sc00001.1.g00130.1.sm.mk(PER21);Zjn_sc00001.1.g00140.1.sm.mkhc(PLC2);Zjn_sc00001.1.g00470.1.sm.mk(GOLS2);Zjn_sc00001.1.g01030.1.am.mkhc(IBR3);Zjn_sc00001.1.g01150.1.sm.mk(UXS2);Zjn_sc00001.1.g01160.1.sm.mk(UXS2);Zjn_sc00001.1.g02540.1.am.mk(Sb03g046810);Zjn_sc00001.1.g09580.1.sm.mkhc(NDKR);Zjn_sc00001.1.g10840.1.sm.mkhc(YUC5);Zjn_sc00002.1.g00060.1.sm.mk(Galm);Zjn_sc00002.1.g00280.1.sm.mkhc(A…
	ko00940	Metabolism	Biosynthesis of other secondary metabolites	Phenylpropanoid biosynthesis	-0.319588	97	4.85217e-08	Zjn_sc00001.1.g00130.1.sm.mk(PER21);Zjn_sc00001.1.g02540.1.am.mk(Sb03g046810);Zjn_sc00002.1.g01970.1.sm.mkhc(PER52);Zjn_sc00002.1.g09110.1.sm.mkhc(HRPN);Zjn_sc00004.1.g01710.1.sm.mk(HCT4);Zjn_sc00004.1.g02790.1.sm.mkhc(CCOAOMT1);Zjn_sc00004.1.g04320.1.sm.mkhc(BGLU16);Zjn_sc00004.1.g04560.1.sm.mkhc(PAL);Zjn_sc00004.1.g10180.1.sm.mkhc(BGLU16);Zjn_sc00004.1.g12270.1.sm.mkhc(PER16);Zjn_sc00007.1.g000…
	ko00052	Metabolism	Carbohydrate metabolism	Galactose metabolism	0.333333	33	0.000160819	Zjn_sc00001.1.g00470.1.sm.mk(GOLS2);Zjn_sc00002.1.g00060.1.sm.mk(Galm);Zjn_sc00003.1.g02320.1.sm.mkhc(GOLS2);Zjn_sc00004.1.g05610.1.sm.mkhc(IVR1);Zjn_sc00005.1.g03630.1.sm.mkhc(PFK3);Zjn_sc00006.1.g01020.1.sm.mkhc(PFK2);Zjn_sc00006.1.g01620.1.am.mk(Galm);Zjn_sc00006.1.g01640.1.am.mk(Galm);Zjn_sc00011.1.g02020.1.sm.mk(HXK2);Zjn_sc00011.1.g05350.1.sm.mkhc(RFS);Zjn_sc00012.1.g00090.1.sm.mkhc(UGE-1);…
	ko01110	Metabolism	Global and overview maps	Biosynthesis of secondary metabolites	0.0625	384	0.000196204	Zjn_sc00001.1.g00130.1.sm.mk(PER21);Zjn_sc00001.1.g01030.1.am.mkhc(IBR3);Zjn_sc00001.1.g02540.1.am.mk(Sb03g046810);Zjn_sc00001.1.g09580.1.sm.mkhc(NDKR);Zjn_sc00002.1.g00060.1.sm.mk(Galm);Zjn_sc00002.1.g00600.1.sm.mk(CYP75A1);Zjn_sc00002.1.g01900.1.am.mk(At3g08860);Zjn_sc00002.1.g01970.1.sm.mkhc(PER52);Zjn_sc00002.1.g02580.1.am.mk(PGM1);Zjn_sc00002.1.g05180.1.sm.mkhc(Os03g0291500);Zjn_sc00002.1.g0…
	ko00480	Metabolism	Metabolism of other amino acids	Glutathione metabolism	0.361702	47	0.000239147	Zjn_sc00002.1.g05760.1.sm.mkhc(IN2-1);Zjn_sc00002.1.g15390.1.sm.mkhc(GSTF11);Zjn_sc00003.1.g00280.1.sm.mkhc(GPX4);Zjn_sc00003.1.g04150.1.sm.mkhc(APX1);Zjn_sc00003.1.g04280.1.sm.mkhc(GSTZ5);Zjn_sc00003.1.g13200.1.sm.mkhc(GSTF8);Zjn_sc00003.1.g13210.1.sm.mkhc(GSTF11);Zjn_sc00003.1.g13220.1.sm.mk(GSTF11);Zjn_sc00004.1.g02640.1.sm.mkhc(RNR1);Zjn_sc00005.1.g00260.1.am.mkhc(GSTF1);Zjn_sc00007.1.g02100.…
	ko00250	Metabolism	Amino acid metabolism	Alanine, aspartate and glutamate metabolism	0.407407	27	0.00248805	Zjn_sc00002.1.g01900.1.am.mk(At3g08860);Zjn_sc00002.1.g05180.1.sm.mkhc(Os03g0291500);Zjn_sc00002.1.g09010.1.sm.mkhc(GAD1);Zjn_sc00002.1.g09820.1.sm.mkhc(GLN6);Zjn_sc00003.1.g03790.1.sm.mkhc(Os03g0291500);Zjn_sc00003.1.g10960.1.sm.mkhc(AGT2);Zjn_sc00004.1.g06180.1.sm.mkhc(GDH2);Zjn_sc00004.1.g10060.1.sm.mkhc(OsI_17385);Zjn_sc00004.1.g11980.1.sm.mk(At3g16150);Zjn_sc00007.1.g01950.1.sm.mkhc(ASP5);Zj…
	ko00906	Metabolism	Metabolism of terpenoids and polyketides	Carotenoid biosynthesis	0.52381	21	0.00639062	Zjn_sc00003.1.g14150.1.sm.mk(CA2);Zjn_sc00003.1.g14170.1.sm.mkhc(BETA-OHASE);Zjn_sc00004.1.g06600.1.sm.mkhc(CCD7);Zjn_sc00004.1.g07930.1.am.mk(CA2);Zjn_sc00007.1.g00790.1.sm.mkhc(CYP97A3);Zjn_sc00007.1.g07610.1.am.mk(NCED1);Zjn_sc00007.1.g07650.1.sm.mkhc(CYP707A5);Zjn_sc00011.1.g03140.1.am.mk(CCD8B);Zjn_sc00013.1.g08010.1.am.mk(ZSD1);Zjn_sc00019.1.g03260.1.am.mk(VP14);Zjn_sc00022.1.g04060.1.sm.mk…
	ko00910	Metabolism	Energy metabolism	Nitrogen metabolism	0.0526316	19	0.0161081	Zjn_sc00002.1.g09820.1.sm.mkhc(GLN6);Zjn_sc00004.1.g06180.1.sm.mkhc(GDH2);Zjn_sc00006.1.g03880.1.am.mk(ACA1);Zjn_sc00013.1.g02100.1.sm.mkhc(GLN1-3);Zjn_sc00013.1.g06900.1.am.mkhc(GDH1);Zjn_sc00015.1.g03320.1.sm.mkhc(ACA7);Zjn_sc00015.1.g03330.1.am.mk(ACA7);Zjn_sc00017.1.g02000.1.am.mk(NIA1);Zjn_sc00022.1.g00170.1.sm.mkhc(NIR);Zjn_sc00023.1.g05410.1.sm.mkhc(GLN2);Zjn_sc00028.1.g02320.1.am.mk(ACA7)…
	ko00270	Metabolism	Amino acid metabolism	Cysteine and methionine metabolism	-0.05	40	0.0184162	Zjn_sc00002.1.g01900.1.am.mk(At3g08860);Zjn_sc00002.1.g09450.1.sm.mkhc(BCAT3);Zjn_sc00002.1.g17400.1.sm.mkhc(BCAT5);Zjn_sc00003.1.g07440.1.sm.mkhc(BCAT3);Zjn_sc00003.1.g10960.1.sm.mkhc(AGT2);Zjn_sc00004.1.g06640.1.am.mk(Os10g0478200);Zjn_sc00004.1.g07890.1.am.mk(ACS2);Zjn_sc00004.1.g11990.1.sm.mkhc(PGDH1);Zjn_sc00005.1.g03460.1.sm.mkhc(ACS7);Zjn_sc00007.1.g01950.1.sm.mkhc(ASP5);Zjn_sc00009.1.g112…
	ko00520	Metabolism	Carbohydrate metabolism	Amino sugar and nucleotide sugar metabolism	-0.0188679	53	0.0241427	Zjn_sc00001.1.g01150.1.sm.mk(UXS2);Zjn_sc00001.1.g01160.1.sm.mk(UXS2);Zjn_sc00002.1.g06180.1.sm.mkhc(UXS5);Zjn_sc00003.1.g01510.1.sm.mkhc(GAUT7);Zjn_sc00003.1.g04690.1.sm.mkhc(UXS3);Zjn_sc00004.1.g11330.1.sm.mkhc(BXL4);Zjn_sc00005.1.g02590.1.am.mk(BXL2);Zjn_sc00006.1.g06430.1.am.mk(CHIB1);Zjn_sc00007.1.g04890.1.sm.mkhc(GAUT9);Zjn_sc00007.1.g09150.1.sm.mkhc(NRS/ER);Zjn_sc00008.1.g08740.1.am.mk(GAE…
	ko00561	Metabolism	Lipid metabolism	Glycerolipid metabolism	0.272727	33	0.0301253	Zjn_sc00003.1.g05630.1.am.mkhc(SQD2);Zjn_sc00004.1.g10510.1.sm.mkhc(PLSC);Zjn_sc00005.1.g01960.1.sm.mkhc(CSE);Zjn_sc00007.1.g05950.1.sm.mkhc(ALDH2B4);Zjn_sc00007.1.g09300.1.sm.mkhc(LPLAT1);Zjn_sc00009.1.g07360.1.sm.mkhc(--);Zjn_sc00009.1.g11140.1.sm.mkhc(SDP1);Zjn_sc00010.1.g02000.1.am.mkhc(DGK1);Zjn_sc00012.1.g06190.1.am.mk(GPAT5);Zjn_sc00013.1.g02480.1.sm.mkhc(DDB_G0269086);Zjn_sc00014.1.g02290…
	ko00280	Metabolism	Amino acid metabolism	Valine, leucine and isoleucine degradation	0.7	20	0.0318689	Zjn_sc00001.1.g01030.1.am.mkhc(IBR3);Zjn_sc00002.1.g01900.1.am.mk(At3g08860);Zjn_sc00002.1.g09450.1.sm.mkhc(BCAT3);Zjn_sc00002.1.g17400.1.sm.mkhc(BCAT5);Zjn_sc00003.1.g02610.1.sm.mkhc(ECHIA);Zjn_sc00003.1.g07440.1.sm.mkhc(BCAT3);Zjn_sc00003.1.g10960.1.sm.mkhc(AGT2);Zjn_sc00005.1.g01570.1.sm.mkhc(LPD1);Zjn_sc00005.1.g02010.1.sm.mkhc(BCE2);Zjn_sc00005.1.g07950.1.sm.mkhc(AAT1);Zjn_sc00007.1.g00810.1…
	ko04075	Environmental Information Processing	Signal transduction	Plant hormone signal transduction	0	88	0.0558217	Zjn_sc00001.1.g04920.1.sm.mkhc(GH3.8);Zjn_sc00002.1.g03180.1.am.mk(DPBF3);Zjn_sc00002.1.g04860.1.am.mk(PYL4);Zjn_sc00002.1.g06740.1.am.mk(PP2C30);Zjn_sc00002.1.g12600.1.sm.mkhc(TIFY11C);Zjn_sc00003.1.g05330.1.sm.mk(PP2C30);Zjn_sc00003.1.g10610.1.sm.mkhc(TIFY11C);Zjn_sc00004.1.g05650.1.am.mk(SAUR36);Zjn_sc00004.1.g12670.1.sm.mkhc(ARF11);Zjn_sc00004.1.g14260.1.sm.mkhc(SAPK5);Zjn_sc00005.1.g04410.1.…
	ko04016	Environmental Information Processing	Signal transduction	MAPK signaling pathway - plant	0.344262	61	0.0653464	Zjn_sc00001.1.g09580.1.sm.mkhc(NDKR);Zjn_sc00002.1.g03790.1.am.mk(CP1);Zjn_sc00002.1.g04860.1.am.mk(PYL4);Zjn_sc00002.1.g05550.1.sm.mkhc(MPK5);Zjn_sc00002.1.g06740.1.am.mk(PP2C30);Zjn_sc00002.1.g15580.1.sm.mkhc(CAT1);Zjn_sc00003.1.g02590.1.sm.mk(CP1);Zjn_sc00003.1.g05330.1.sm.mk(PP2C30);Zjn_sc00004.1.g06960.1.sm.mkhc(HMA5);Zjn_sc00004.1.g06970.1.sm.mk(HMA5);Zjn_sc00004.1.g07890.1.am.mk(ACS2);Zjn_…
	ko00350	Metabolism	Amino acid metabolism	Tyrosine metabolism	0.1	20	0.0653464	Zjn_sc00003.1.g09860.1.sm.mkhc(At1g22440);Zjn_sc00003.1.g09880.1.am.mkhc(At5g42250);Zjn_sc00005.1.g05900.1.am.mkhc(At1g32780);Zjn_sc00007.1.g01950.1.sm.mkhc(ASP5);Zjn_sc00008.1.g01470.1.sm.mkhc(--);Zjn_sc00009.1.g11230.1.sm.mkhc(Os01g0760600);Zjn_sc00017.1.g02920.1.sm.mkhc(GSTZ1);Zjn_sc00024.1.g00160.1.sm.mkhc(ADH1);Zjn_sc00040.1.g02220.1.am.mk(AS1);Zjn_sc00040.1.g02230.1.sm.mk(AS1);Zjn_sc00045.1…
	ko03410	Genetic Information Processing	Replication and repair	Base excision repair	-0.875	16	0.104204	Zjn_sc00001.1.g12310.1.sm.mkhc(PARP1);Zjn_sc00008.1.g04010.1.sm.mkhc(--);Zjn_sc00009.1.g09440.1.sm.mkhc(tag);Zjn_sc00012.1.g02950.1.sm.mkhc(FEN1);Zjn_sc00015.1.g04500.1.sm.mkhc(tag);Zjn_sc00017.1.g06380.1.am.mkhc(LIG1);Zjn_sc00018.1.g01520.1.sm.mkhc(PCNA);Zjn_sc00018.1.g07320.1.am.mk(tag);Zjn_sc00020.1.g01910.1.sm.mkhc(PARP3);Zjn_sc00023.1.g04240.1.sm.mkhc(Os08g0175300);Zjn_sc00039.1.g03040.1.sm.…
	ko04145	Cellular Processes	Transport and catabolism	Phagosome	-0.172414	29	0.137178	Zjn_sc00003.1.g08300.1.sm.mkhc(sec61a);Zjn_sc00009.1.g09140.1.sm.mk(TUBB2);Zjn_sc00009.1.g09150.1.sm.mkhc(TUBB2);Zjn_sc00012.1.g03080.1.sm.mkhc(RABG3A);Zjn_sc00012.1.g03820.1.sm.mkhc(RABG3F);Zjn_sc00013.1.g02930.1.sm.mkhc(TUBA1);Zjn_sc00013.1.g06080.1.es.mkhc(TUBB3);Zjn_sc00014.1.g02600.1.am.mkhc(TUBA3);Zjn_sc00014.1.g05980.1.sm.mkhc(TUBA6);Zjn_sc00015.1.g01250.1.am.mkhc(FAB1B);Zjn_sc00016.1.g063…
	ko00500	Metabolism	Carbohydrate metabolism	Starch and sucrose metabolism	-0.0666667	60	0.155995	Zjn_sc00002.1.g00280.1.sm.mkhc(At3g13560);Zjn_sc00002.1.g02670.1.sm.mkhc(GLU1);Zjn_sc00002.1.g14700.1.sm.mk(BAMY2);Zjn_sc00003.1.g00910.1.sm.mkhc(SUS4);Zjn_sc00003.1.g01610.1.sm.mkhc(GLU1);Zjn_sc00004.1.g04320.1.sm.mkhc(BGLU16);Zjn_sc00004.1.g05610.1.sm.mkhc(IVR1);Zjn_sc00004.1.g10180.1.sm.mkhc(BGLU16);Zjn_sc00007.1.g02380.1.sm.mkhc(TPS11);Zjn_sc00007.1.g05730.1.am.mk(Os02g0733300);Zjn_sc00007.1.…
	ko00630	Metabolism	Carbohydrate metabolism	Glyoxylate and dicarboxylate metabolism	0.217391	23	0.159684	Zjn_sc00002.1.g09820.1.sm.mkhc(GLN6);Zjn_sc00002.1.g15580.1.sm.mkhc(CAT1);Zjn_sc00003.1.g02910.1.sm.mkhc(AAE7);Zjn_sc00004.1.g02930.1.am.mkhc(PGLP1A);Zjn_sc00004.1.g06640.1.am.mk(Os10g0478200);Zjn_sc00004.1.g13890.1.sm.mk(AAE3);Zjn_sc00005.1.g01570.1.sm.mkhc(LPD1);Zjn_sc00005.1.g07950.1.sm.mkhc(AAT1);Zjn_sc00013.1.g02100.1.sm.mkhc(GLN1-3);Zjn_sc00013.1.g03810.1.sm.mkhc(SHM1);Zjn_sc00013.1.g05780.…
	ko00908	Metabolism	Metabolism of terpenoids and polyketides	Zeatin biosynthesis	0.571429	14	0.159684	Zjn_sc00004.1.g00460.1.am.mk(BZIP46);Zjn_sc00005.1.g03820.1.am.mk(CKX1);Zjn_sc00009.1.g01300.1.sm.mkhc(CKX4);Zjn_sc00009.1.g10250.1.sm.mkhc(CKX5);Zjn_sc00011.1.g05900.1.am.mk(UGT73E1);Zjn_sc00011.1.g06940.1.am.mk(CKX1);Zjn_sc00014.1.g08080.1.am.mk(IPT5);Zjn_sc00016.1.g03330.1.sm.mk(UGT73E1);Zjn_sc00016.1.g03360.1.am.mk(UGT73E1);Zjn_sc00034.1.g01490.1.am.mkhc(CKX4);Zjn_sc00045.1.g00410.1.am.mk(CKX…
