# Supplementary material for: The combination of RNA-seq transcriptomics and data-independent acquisition proteomics reveals the mechanisms underlying enhanced salt tolerance by the ZmPDI gene in Zoysia matrella [L.] Merr
Source: Front Plant Sci. 2022 Aug 8;13:970651. doi: 10.3389/fpls.2022.970651 (PMC9393727; doi:10.3389/fpls.2022.970651)
Supplement: Supplementary file 7 [file Table_7.XLSX]

## Sheet: Sheet1
Supplementary Table S6 Top 20 pathway classification of DEPs in each comparison
Contrast	ID	ClassA	ClassB	Pathway	z-score	Numbers	Q-value	Genes
WT24h vs WT0h	ko03010	Genetic Information Processing	Translation	Ribosome	-1	38	9.54509e-10	Zjn_sc00001.1.g03910.1.am.mk(RPL27AC);Zjn_sc00002.1.g01860.1.sm.mkhc(RPL19A);Zjn_sc00004.1.g03760.1.sm.mkhc(RPS11);Zjn_sc00004.1.g09390.1.sm.mkhc(RPL7D);Zjn_sc00004.1.g09990.1.sm.mkhc(RPS11);Zjn_sc00008.1.g08470.1.sm.mkhc(RPL7A-1);Zjn_sc00009.1.g08350.1.sm.mkhc(RPS3A);Zjn_sc00012.1.g02050.1.am.mkhc(Os01g0679700);Zjn_sc00012.1.g06320.1.sm.mkhc(RPL36C);Zjn_sc00012.1.g07200.1.sm.mkhc(RPS26);Zjn_sc00…
	ko00910	Metabolism	Energy metabolism	Nitrogen metabolism	-1	7	0.11398	Zjn_sc00001.1.g01810.1.am.mkhc(GLSF);Zjn_sc00011.1.g00150.1.sm.mkhc(Os01g0681900);Zjn_sc00015.1.g03270.1.sm.mk(NIA1);Zjn_sc00029.1.g02370.1.am.mkhc(Os01g0681900);Zjn_sc00133.1.g00920.1.sm.mkhc(BCA2);Zjn_sc00152.1.g00350.1.sm.mk(NRT2.1);Zjn_sc00155.1.g00490.1.am.mk(NRT2.1)
	ko00591	Metabolism	Lipid metabolism	Linoleic acid metabolism	-1	3	0.380117	Zjn_sc00014.1.g01150.1.am.mk(Os03g0700700);Zjn_sc00014.1.g01160.1.sm.mkhc(Os03g0700700);Zjn_sc00075.1.g00370.1.sm.mk(LOX5)
	ko00270	Metabolism	Amino acid metabolism	Cysteine and methionine metabolism	0	10	0.380117	Zjn_sc00005.1.g01690.1.am.mkhc(SAM2);Zjn_sc00016.1.g04940.1.am.mkhc(SAM1);Zjn_sc00029.1.g00370.1.sm.mkhc(MMDH);Zjn_sc00031.1.g02900.1.am.mk(MAO1B);Zjn_sc00036.1.g00720.1.sm.mkhc(MMDH);Zjn_sc00042.1.g00040.1.am.mkhc(CAS2);Zjn_sc00048.1.g00650.1.sm.mkhc(GSH2);Zjn_sc00088.1.g00640.1.sm.mkhc(Os12g0623900);Zjn_sc00109.1.g00120.1.sm.mkhc(IDI2);Zjn_sc00129.1.g00350.1.sm.mkhc(SAM1)
	ko00600	Metabolism	Lipid metabolism	Sphingolipid metabolism	-1	3	0.380117	Zjn_sc00043.1.g01380.1.sm.mkhc(SPL);Zjn_sc00086.1.g00510.1.sm.mkhc(Os10g0493600);Zjn_sc00092.1.g01060.1.sm.mkhc(Os10g0493600)
	ko00603	Metabolism	Glycan biosynthesis and metabolism	Glycosphingolipid biosynthesis - globo and isoglobo series	-1	2	0.491365	Zjn_sc00086.1.g00510.1.sm.mkhc(Os10g0493600);Zjn_sc00092.1.g01060.1.sm.mkhc(Os10g0493600)
	ko00062	Metabolism	Lipid metabolism	Fatty acid elongation	-1	2	0.568409	Zjn_sc00005.1.g05830.1.sm.mk(ECR);Zjn_sc00017.1.g01170.1.sm.mkhc(KCR1)
	ko00940	Metabolism	Biosynthesis of other secondary metabolites	Phenylpropanoid biosynthesis	-0.454545	11	0.622923	Zjn_sc00003.1.g01040.1.am.mk(PRX112);Zjn_sc00011.1.g08240.1.am.mk(--);Zjn_sc00013.1.g05110.1.am.mkhc(PER50);Zjn_sc00015.1.g02170.1.sm.mkhc(CCR1);Zjn_sc00016.1.g04980.1.am.mk(--);Zjn_sc00018.1.g00180.1.sm.mkhc(PER52);Zjn_sc00044.1.g04600.1.sm.mkhc(PER70);Zjn_sc00047.1.g03470.1.sm.mkhc(CYP84A1);Zjn_sc00075.1.g00890.1.sm.mkhc(CYP73A4);Zjn_sc00109.1.g00965.1.br(At4g20820);Zjn_sc00174.1.g00080.1.am.mk…
	ko00100	Metabolism	Lipid metabolism	Steroid biosynthesis	-1	2	0.700608	Zjn_sc00002.1.g15280.1.sm.mk(Smt2-1);Zjn_sc00008.1.g00170.1.sm.mkhc(DIM)
	ko04145	Cellular Processes	Transport and catabolism	Phagosome	-1	6	0.700608	Zjn_sc00002.1.g07950.1.am.mkhc(VHA-a3);Zjn_sc00008.1.g02820.1.sm.mkhc(TUBB1);Zjn_sc00040.1.g02790.1.sm.mkhc(TUBB);Zjn_sc00043.1.g03160.1.sm.mkhc(TUBB1);Zjn_sc00068.1.g00760.1.sm.mkhc(TUBB1);Zjn_sc00090.1.g00040.1.sm.mkhc(CNX1)
	ko00944	Metabolism	Biosynthesis of other secondary metabolites	Flavone and flavonol biosynthesis	-1	1	0.700608	Zjn_sc00005.1.g04550.1.sm.mkhc(UGT73E1)
	ko04626	Organismal Systems	Environmental adaptation	Plant-pathogen interaction	-1	8	0.700608	Zjn_sc00006.1.g06850.1.sm.mkhc(CCP1);Zjn_sc00017.1.g05560.1.am.mkhc(CCP1);Zjn_sc00020.1.g02640.1.sm.mkhc(PBS1);Zjn_sc00027.1.g06310.1.am.mkhc(CCAMK);Zjn_sc00028.1.g01500.1.sm.mkhc(CPK28);Zjn_sc00036.1.g01760.1.sm.mkhc(SGT1);Zjn_sc00039.1.g00330.1.sm.mkhc(HSP90-5);Zjn_sc00207.1.g00180.1.cf.mkhc(RPM1)
	ko00565	Metabolism	Lipid metabolism	Ether lipid metabolism	-1	2	0.784856	Zjn_sc00013.1.g09040.1.sm.mkhc(NPC1);Zjn_sc00080.1.g00480.1.am.mk(NPC4)
	ko00998	Metabolism	Biosynthesis of other secondary metabolites	Biosynthesis of various secondary metabolites - part 2	-1	1	0.784856	Zjn_sc00048.1.g00730.1.sm.mkhc(PLR_Lp1)
	ko00450	Metabolism	Metabolism of other amino acids	Selenocompound metabolism	0	2	0.784856	Zjn_sc00016.1.g06560.1.sm.mkhc(MMT1);Zjn_sc00088.1.g00640.1.sm.mkhc(Os12g0623900)
	ko00052	Metabolism	Carbohydrate metabolism	Galactose metabolism	-0.2	5	0.784856	Zjn_sc00011.1.g05350.1.sm.mkhc(RFS);Zjn_sc00012.1.g00090.1.sm.mkhc(UGE-1);Zjn_sc00027.1.g04050.1.sm.mkhc(PFK3);Zjn_sc00086.1.g00510.1.sm.mkhc(Os10g0493600);Zjn_sc00092.1.g01060.1.sm.mkhc(Os10g0493600)
	ko00564	Metabolism	Lipid metabolism	Glycerophospholipid metabolism	-1	4	0.980022	Zjn_sc00009.1.g11000.1.am.mkhc(GDPD6);Zjn_sc00013.1.g09040.1.sm.mkhc(NPC1);Zjn_sc00034.1.g00680.1.sm.mkhc(PSD2);Zjn_sc00080.1.g00480.1.am.mk(NPC4)
	ko00906	Metabolism	Metabolism of terpenoids and polyketides	Carotenoid biosynthesis	-1	1	0.980022	Zjn_sc00086.1.g02300.1.am.mk(LCY1)
	ko00195	Metabolism	Energy metabolism	Photosynthesis	-1	2	0.980022	Zjn_sc00001.1.g07670.1.sm.mkhc(PSBQ1);Zjn_sc00008.1.g12050.1.sm.mkhc(PSBQ1)
	ko01040	Metabolism	Lipid metabolism	Biosynthesis of unsaturated fatty acids	-1	2	0.980022	Zjn_sc00005.1.g05830.1.sm.mk(ECR);Zjn_sc00017.1.g01170.1.sm.mkhc(KCR1)
ZmPDI24h vs ZmPDI0h	ko04145	Cellular Processes	Transport and catabolism	Phagosome	-1	11	0.00439875	Zjn_sc00008.1.g02820.1.sm.mkhc(TUBB1);Zjn_sc00008.1.g02830.1.sm.mk(TUBB1);Zjn_sc00009.1.g09140.1.sm.mk(TUBB2);Zjn_sc00014.1.g02600.1.am.mkhc(TUBA3);Zjn_sc00014.1.g05220.1.sm.mkhc(sec61a);Zjn_sc00026.1.g02130.1.sm.mk(TUBB4);Zjn_sc00040.1.g02790.1.sm.mkhc(TUBB);Zjn_sc00043.1.g03150.1.sm.mk(TUBB4);Zjn_sc00043.1.g03160.1.sm.mkhc(TUBB1);Zjn_sc00068.1.g00750.1.sm.mk(TUBB1);Zjn_sc00068.1.g00760.1.sm.mkh…
	ko00940	Metabolism	Biosynthesis of other secondary metabolites	Phenylpropanoid biosynthesis	-0.692308	13	0.116741	Zjn_sc00005.1.g02690.1.am.mk(--);Zjn_sc00011.1.g08240.1.am.mk(--);Zjn_sc00014.1.g05140.1.am.mk(PER50);Zjn_sc00015.1.g02170.1.sm.mkhc(CCR1);Zjn_sc00018.1.g06740.1.am.mk(CAD8A);Zjn_sc00026.1.g02680.1.am.mk(PER24);Zjn_sc00027.1.g05760.1.sm.mkhc(PRX74);Zjn_sc00047.1.g03470.1.sm.mkhc(CYP84A1);Zjn_sc00089.1.g00090.1.am.mk(4CL1);Zjn_sc00092.1.g02180.1.sm.mkhc(CYP84A1);Zjn_sc00109.1.g00965.1.br(At4g20820…
	ko00100	Metabolism	Lipid metabolism	Steroid biosynthesis	-1	3	0.162394	Zjn_sc00005.1.g08410.1.sm.mkhc(Os01g0103600);Zjn_sc00008.1.g00170.1.sm.mkhc(DIM);Zjn_sc00068.1.g03730.1.sm.mkhc(DIM)
	ko00052	Metabolism	Carbohydrate metabolism	Galactose metabolism	-0.142857	7	0.162394	Zjn_sc00005.1.g03630.1.sm.mkhc(PFK3);Zjn_sc00006.1.g01620.1.am.mk(Galm);Zjn_sc00011.1.g05350.1.sm.mkhc(RFS);Zjn_sc00012.1.g00090.1.sm.mkhc(UGE-1);Zjn_sc00023.1.g05760.1.sm.mk(CIN7);Zjn_sc00086.1.g00510.1.sm.mkhc(Os10g0493600);Zjn_sc00092.1.g01060.1.sm.mkhc(Os10g0493600)
	ko00591	Metabolism	Lipid metabolism	Linoleic acid metabolism	-1	3	0.162394	Zjn_sc00014.1.g01160.1.sm.mkhc(Os03g0700700);Zjn_sc00015.1.g05400.1.sm.mkhc(CM-LOX2);Zjn_sc00034.1.g04590.1.am.mk(LOX1.1)
	ko04141	Genetic Information Processing	Folding, sorting and degradation	Protein processing in endoplasmic reticulum	-0.666667	12	0.201017	Zjn_sc00002.1.g07420.1.sm.mkhc(HRD3);Zjn_sc00004.1.g13400.1.sm.mkhc(STT3B);Zjn_sc00010.1.g02110.1.am.mkhc(PUB1);Zjn_sc00014.1.g05220.1.sm.mkhc(sec61a);Zjn_sc00015.1.g03540.1.sm.mkhc(SEC23);Zjn_sc00027.1.g04210.1.sm.mkhc(STT3A);Zjn_sc00038.1.g02530.1.sm.mkhc(--);Zjn_sc00128.1.g00800.1.sm.mkhc(--);Zjn_sc00140.1.g00500.1.am.mkhc(PDI);Zjn_sc00153.1.g00230.1.sm.mk(OST3);Zjn_sc00166.1.g00340.1.sm.mkhc(…
	ko00910	Metabolism	Energy metabolism	Nitrogen metabolism	-1	5	0.201829	Zjn_sc00011.1.g00150.1.sm.mkhc(Os01g0681900);Zjn_sc00029.1.g02370.1.am.mkhc(Os01g0681900);Zjn_sc00036.1.g01210.1.sm.mkhc(BCA2);Zjn_sc00152.1.g00350.1.sm.mk(NRT2.1);Zjn_sc00155.1.g00490.1.am.mk(NRT2.1)
	ko00513	Metabolism	Glycan biosynthesis and metabolism	Various types of N-glycan biosynthesis	-1	3	0.201829	Zjn_sc00004.1.g13400.1.sm.mkhc(STT3B);Zjn_sc00027.1.g04210.1.sm.mkhc(STT3A);Zjn_sc00153.1.g00230.1.sm.mk(OST3)
	ko00603	Metabolism	Glycan biosynthesis and metabolism	Glycosphingolipid biosynthesis - globo and isoglobo series	-1	2	0.205472	Zjn_sc00086.1.g00510.1.sm.mkhc(Os10g0493600);Zjn_sc00092.1.g01060.1.sm.mkhc(Os10g0493600)
	ko00510	Metabolism	Glycan biosynthesis and metabolism	N-Glycan biosynthesis	-1	3	0.228158	Zjn_sc00004.1.g13400.1.sm.mkhc(STT3B);Zjn_sc00027.1.g04210.1.sm.mkhc(STT3A);Zjn_sc00153.1.g00230.1.sm.mk(OST3)
	ko00062	Metabolism	Lipid metabolism	Fatty acid elongation	-1	2	0.228158	Zjn_sc00005.1.g05830.1.sm.mk(ECR);Zjn_sc00017.1.g01170.1.sm.mkhc(KCR1)
	ko00480	Metabolism	Metabolism of other amino acids	Glutathione metabolism	1	8	0.327525	Zjn_sc00002.1.g15390.1.sm.mkhc(GSTF11);Zjn_sc00003.1.g04280.1.sm.mkhc(GSTZ5);Zjn_sc00003.1.g13200.1.sm.mkhc(GSTF8);Zjn_sc00003.1.g13210.1.sm.mkhc(GSTF11);Zjn_sc00042.1.g00930.1.am.mk(GSTU6);Zjn_sc00053.1.g01130.1.am.mkhc(GSTF8);Zjn_sc00068.1.g02430.1.am.mkhc(PRP1);Zjn_sc00102.1.g01520.1.am.mkhc(GSTU18)
	ko00900	Metabolism	Metabolism of terpenoids and polyketides	Terpenoid backbone biosynthesis	-1	4	0.327525	Zjn_sc00012.1.g02790.1.am.mkhc(FPS);Zjn_sc00013.1.g03350.1.sm.mkhc(ISPH);Zjn_sc00034.1.g00370.1.am.mkhc(MVD2);Zjn_sc00040.1.g01030.1.am.mkhc(At5g27450)
	ko00730	Metabolism	Metabolism of cofactors and vitamins	Thiamine metabolism	-1	2	0.415149	Zjn_sc00004.1.g13080.1.sm.mkhc(Os04g0671100);Zjn_sc00181.1.g00280.1.am.mkhc(THI1-2)
	ko00565	Metabolism	Lipid metabolism	Ether lipid metabolism	-1	2	0.422835	Zjn_sc00009.1.g08860.1.sm.mkhc(PLD2);Zjn_sc00080.1.g00480.1.am.mk(NPC4)
	ko00600	Metabolism	Lipid metabolism	Sphingolipid metabolism	-1	2	0.422835	Zjn_sc00086.1.g00510.1.sm.mkhc(Os10g0493600);Zjn_sc00092.1.g01060.1.sm.mkhc(Os10g0493600)
	ko03060	Genetic Information Processing	Folding, sorting and degradation	Protein export	-1	3	0.491141	Zjn_sc00014.1.g05220.1.sm.mkhc(sec61a);Zjn_sc00031.1.g02980.1.sm.mkhc(SECA2);Zjn_sc00227.1.g00040.1.am.mkhc(ERDJ2)
	ko04120	Genetic Information Processing	Folding, sorting and degradation	Ubiquitin mediated proteolysis	-1	4	0.519254	Zjn_sc00009.1.g02050.1.sm.mkhc(UBC27);Zjn_sc00010.1.g02110.1.am.mkhc(PUB1);Zjn_sc00166.1.g00340.1.sm.mkhc(CUL1);Zjn_sc00191.1.g00020.1.sm.mkhc(UPL3)
	ko00564	Metabolism	Lipid metabolism	Glycerophospholipid metabolism	-1	4	0.519254	Zjn_sc00009.1.g08860.1.sm.mkhc(PLD2);Zjn_sc00009.1.g11000.1.am.mkhc(GDPD6);Zjn_sc00029.1.g03170.1.sm.mk(NMT2);Zjn_sc00080.1.g00480.1.am.mk(NPC4)
	ko00130	Metabolism	Metabolism of cofactors and vitamins	Ubiquinone and other terpenoid-quinone biosynthesis	0.333333	3	0.519254	Zjn_sc00012.1.g08370.1.am.mk(At4g27270);Zjn_sc00088.1.g00260.1.am.mk(DHNAT1);Zjn_sc00089.1.g00090.1.am.mk(4CL1)
