# Supplementary material for: The combination of RNA-seq transcriptomics and data-independent acquisition proteomics reveals the mechanisms underlying enhanced salt tolerance by the ZmPDI gene in Zoysia matrella [L.] Merr
Source: Front Plant Sci. 2022 Aug 8;13:970651. doi: 10.3389/fpls.2022.970651 (PMC9393727; doi:10.3389/fpls.2022.970651)
Supplement: Supplementary file 8 [file Table_8.XLSX]

## Sheet: Sheet1
Supplementary Table S7 The gene numbers of transcriptome and proteome in nine quadrant diagram in each comparison
	WT24h vs WT0h			ZmPDI24h vs ZmPDI0h
	DEP_Up	DEP_down	NDEP	DEP_Up	DEP_down	NDEP
DEG_Up	104(78)	186(162)	572(110)	125(97)	195(181)	600(71)
DEG_Down	63(54)	276(240)	569(180)	75(63)	342(285)	552(150)
NDEG	232(216)	1142(965)	2995	275(246)	1067(909)	3091
Note: The number outside the bracket is the genes that meet the difference multiple, and inside the bracket is the genes that meet the difference multiple but do not meet the P value
