# Supplementary material for: The combination of RNA-seq transcriptomics and data-independent acquisition proteomics reveals the mechanisms underlying enhanced salt tolerance by the ZmPDI gene in Zoysia matrella [L.] Merr
Source: Front Plant Sci. 2022 Aug 8;13:970651. doi: 10.3389/fpls.2022.970651 (PMC9393727; doi:10.3389/fpls.2022.970651)
Supplement: Supplementary file 9 [file Table_9.XLSX]

## Sheet: Sheet1
Supplementary Table S8 Top 20 GO classification of DEGs in quadrant 3 and 7 in each comparison
Contrast	ID	Category	Class	Ratio	Numbers	Q-value	Genes
WT24h vs WT0h	GO:0046165	Biological Process	alcohol biosynthetic process	0.025	6	0.00621638	Zjn_sc00008.1.g00170.1.sm.mkhc(DIM);Zjn_sc00011.1.g05350.1.sm.mkhc(RFS);Zjn_sc00012.1.g06760.1.sm.mk(MTH_273);Zjn_sc00015.1.g02170.1.sm.mkhc(CCR1);Zjn_sc00040.1.g02790.1.sm.mkhc(TUBB);Zjn_sc00043.1.g03160.1.sm.mkhc(TUBB1)
	GO:1901617	Biological Process	organic hydroxy compound biosynthetic process	0.024	6	0.00621638	Zjn_sc00008.1.g00170.1.sm.mkhc(DIM);Zjn_sc00011.1.g05350.1.sm.mkhc(RFS);Zjn_sc00012.1.g06760.1.sm.mk(MTH_273);Zjn_sc00015.1.g02170.1.sm.mkhc(CCR1);Zjn_sc00040.1.g02790.1.sm.mkhc(TUBB);Zjn_sc00043.1.g03160.1.sm.mkhc(TUBB1)
	GO:0006066	Biological Process	alcohol metabolic process	0.017	6	0.0300362	Zjn_sc00008.1.g00170.1.sm.mkhc(DIM);Zjn_sc00011.1.g05350.1.sm.mkhc(RFS);Zjn_sc00012.1.g06760.1.sm.mk(MTH_273);Zjn_sc00015.1.g02170.1.sm.mkhc(CCR1);Zjn_sc00040.1.g02790.1.sm.mkhc(TUBB);Zjn_sc00043.1.g03160.1.sm.mkhc(TUBB1)
	GO:0005856	Cellular Component	cytoskeleton	0.019	5	0.0321788	Zjn_sc00014.1.g08660.1.sm.mkhc(ADF3);Zjn_sc00040.1.g02790.1.sm.mkhc(TUBB);Zjn_sc00043.1.g03160.1.sm.mkhc(TUBB1);Zjn_sc00063.1.g00260.1.sm.mkhc(ATG8C);Zjn_sc00068.1.g00760.1.sm.mkhc(TUBB1)
	GO:0010167	Biological Process	response to nitrate	0.167	2	0.0389382	Zjn_sc00152.1.g00350.1.sm.mk(NRT2.1);Zjn_sc00155.1.g00490.1.am.mk(NRT2.1)
	GO:0016129	Biological Process	phytosteroid biosynthetic process	0.026	4	0.0419786	Zjn_sc00008.1.g00170.1.sm.mkhc(DIM);Zjn_sc00015.1.g02170.1.sm.mkhc(CCR1);Zjn_sc00040.1.g02790.1.sm.mkhc(TUBB);Zjn_sc00043.1.g03160.1.sm.mkhc(TUBB1)
	GO:0016128	Biological Process	phytosteroid metabolic process	0.025	4	0.0445162	Zjn_sc00008.1.g00170.1.sm.mkhc(DIM);Zjn_sc00015.1.g02170.1.sm.mkhc(CCR1);Zjn_sc00040.1.g02790.1.sm.mkhc(TUBB);Zjn_sc00043.1.g03160.1.sm.mkhc(TUBB1)
	GO:0043168	Molecular Function	anion binding	0.017	5	0.0530035	Zjn_sc00004.1.g14080.1.sm.mkhc(STY8);Zjn_sc00012.1.g06760.1.sm.mk(MTH_273);Zjn_sc00016.1.g06560.1.sm.mkhc(MMT1);Zjn_sc00048.1.g00650.1.sm.mkhc(GSH2);Zjn_sc00092.1.g00350.1.sm.mkhc(NAAT1)
	GO:0015103	Molecular Function	inorganic anion transmembrane transporter activity	0.033	3	0.0579524	Zjn_sc00003.1.g12190.1.am.mk(PTH1-2);Zjn_sc00152.1.g00350.1.sm.mk(NRT2.1);Zjn_sc00155.1.g00490.1.am.mk(NRT2.1)
	GO:0015630	Cellular Component	microtubule cytoskeleton	0.019	4	0.0639623	Zjn_sc00040.1.g02790.1.sm.mkhc(TUBB);Zjn_sc00043.1.g03160.1.sm.mkhc(TUBB1);Zjn_sc00063.1.g00260.1.sm.mkhc(ATG8C);Zjn_sc00068.1.g00760.1.sm.mkhc(TUBB1)
	GO:1901615	Biological Process	organic hydroxy compound metabolic process	0.01	7	0.0776085	Zjn_sc00008.1.g00170.1.sm.mkhc(DIM);Zjn_sc00011.1.g05350.1.sm.mkhc(RFS);Zjn_sc00012.1.g06760.1.sm.mk(MTH_273);Zjn_sc00015.1.g02170.1.sm.mkhc(CCR1);Zjn_sc00040.1.g02790.1.sm.mkhc(TUBB);Zjn_sc00043.1.g03160.1.sm.mkhc(TUBB1);Zjn_sc02474.1.g00010.1.am.mk(--)
	GO:0050896	Biological Process	response to stimulus	0.004	28	0.0956191	Zjn_sc00002.1.g06210.1.am.mk(CRRSP55);Zjn_sc00002.1.g08700.1.sm.mkhc(ERD7);Zjn_sc00003.1.g03260.1.sm.mk(PR1);Zjn_sc00003.1.g11520.1.sm.mk(Os03g0162200);Zjn_sc00003.1.g12190.1.am.mk(PTH1-2);Zjn_sc00008.1.g00170.1.sm.mkhc(DIM);Zjn_sc00011.1.g05350.1.sm.mkhc(RFS);Zjn_sc00013.1.g06190.1.sm.mkhc(AAP19-1);Zjn_sc00014.1.g08660.1.sm.mkhc(ADF3);Zjn_sc00015.1.g02170.1.sm.mkhc(CCR1);Zjn_sc00016.1.g06020.1.a…
	GO:0042126	Biological Process	nitrate metabolic process	0.061	2	0.120545	Zjn_sc00152.1.g00350.1.sm.mk(NRT2.1);Zjn_sc00155.1.g00490.1.am.mk(NRT2.1)
	GO:2001057	Biological Process	reactive nitrogen species metabolic process	0.061	2	0.120545	Zjn_sc00152.1.g00350.1.sm.mk(NRT2.1);Zjn_sc00155.1.g00490.1.am.mk(NRT2.1)
	GO:0006637	Biological Process	acyl-CoA metabolic process	0.023	3	0.130655	Zjn_sc00008.1.g00170.1.sm.mkhc(DIM);Zjn_sc00040.1.g02790.1.sm.mkhc(TUBB);Zjn_sc00043.1.g03160.1.sm.mkhc(TUBB1)
	GO:0035383	Biological Process	thioester metabolic process	0.023	3	0.130655	Zjn_sc00008.1.g00170.1.sm.mkhc(DIM);Zjn_sc00040.1.g02790.1.sm.mkhc(TUBB);Zjn_sc00043.1.g03160.1.sm.mkhc(TUBB1)
	GO:0009408	Biological Process	response to heat	0.021	3	0.130655	Zjn_sc00002.1.g08700.1.sm.mkhc(ERD7);Zjn_sc00026.1.g00700.1.sm.mk(LEA14-A);Zjn_sc00063.1.g00260.1.sm.mkhc(ATG8C)
	GO:0006694	Biological Process	steroid biosynthetic process	0.014	4	0.130655	Zjn_sc00008.1.g00170.1.sm.mkhc(DIM);Zjn_sc00015.1.g02170.1.sm.mkhc(CCR1);Zjn_sc00040.1.g02790.1.sm.mkhc(TUBB);Zjn_sc00043.1.g03160.1.sm.mkhc(TUBB1)
	GO:0043473	Biological Process	pigmentation	0.02	3	0.130655	Zjn_sc00008.1.g00170.1.sm.mkhc(DIM);Zjn_sc00040.1.g02790.1.sm.mkhc(TUBB);Zjn_sc00043.1.g03160.1.sm.mkhc(TUBB1)
	GO:0043476	Biological Process	pigment accumulation	0.02	3	0.130655	Zjn_sc00008.1.g00170.1.sm.mkhc(DIM);Zjn_sc00040.1.g02790.1.sm.mkhc(TUBB);Zjn_sc00043.1.g03160.1.sm.mkhc(TUBB1)
ZmPDI24h vs ZmPDI0h	GO:0005996	Biological Process	monosaccharide metabolic process	0.021	12	8.09331e-05	Zjn_sc00006.1.g01620.1.am.mk(Galm);Zjn_sc00009.1.g08860.1.sm.mkhc(PLD2);Zjn_sc00009.1.g09140.1.sm.mk(TUBB2);Zjn_sc00011.1.g05350.1.sm.mkhc(RFS);Zjn_sc00012.1.g00090.1.sm.mkhc(UGE-1);Zjn_sc00013.1.g02400.1.sm.mkhc(ACT1);Zjn_sc00014.1.g02210.1.sm.mkhc(ACT1);Zjn_sc00014.1.g02600.1.am.mkhc(TUBA3);Zjn_sc00026.1.g02130.1.sm.mk(TUBB4);Zjn_sc00040.1.g02790.1.sm.mkhc(TUBB);Zjn_sc00043.1.g03150.1.sm.mk(TUB…
	GO:0019318	Biological Process	hexose metabolic process	0.023	11	8.09331e-05	Zjn_sc00009.1.g08860.1.sm.mkhc(PLD2);Zjn_sc00009.1.g09140.1.sm.mk(TUBB2);Zjn_sc00011.1.g05350.1.sm.mkhc(RFS);Zjn_sc00012.1.g00090.1.sm.mkhc(UGE-1);Zjn_sc00013.1.g02400.1.sm.mkhc(ACT1);Zjn_sc00014.1.g02210.1.sm.mkhc(ACT1);Zjn_sc00014.1.g02600.1.am.mkhc(TUBA3);Zjn_sc00026.1.g02130.1.sm.mk(TUBB4);Zjn_sc00040.1.g02790.1.sm.mkhc(TUBB);Zjn_sc00043.1.g03150.1.sm.mk(TUBB4);Zjn_sc00043.1.g03160.1.sm.mkhc(…
	GO:0005856	Cellular Component	cytoskeleton	0.03	8	0.000167502	Zjn_sc00009.1.g09140.1.sm.mk(TUBB2);Zjn_sc00014.1.g02600.1.am.mkhc(TUBA3);Zjn_sc00014.1.g08660.1.sm.mkhc(ADF3);Zjn_sc00026.1.g02130.1.sm.mk(TUBB4);Zjn_sc00040.1.g02790.1.sm.mkhc(TUBB);Zjn_sc00043.1.g03150.1.sm.mk(TUBB4);Zjn_sc00043.1.g03160.1.sm.mkhc(TUBB1);Zjn_sc00146.1.g00490.1.sm.mk(MAP65-1)
	GO:0015630	Cellular Component	microtubule cytoskeleton	0.033	7	0.000211371	Zjn_sc00009.1.g09140.1.sm.mk(TUBB2);Zjn_sc00014.1.g02600.1.am.mkhc(TUBA3);Zjn_sc00026.1.g02130.1.sm.mk(TUBB4);Zjn_sc00040.1.g02790.1.sm.mkhc(TUBB);Zjn_sc00043.1.g03150.1.sm.mk(TUBB4);Zjn_sc00043.1.g03160.1.sm.mkhc(TUBB1);Zjn_sc00146.1.g00490.1.sm.mk(MAP65-1)
	GO:0071944	Cellular Component	cell periphery	0.013	12	0.0010477	Zjn_sc00003.1.g07680.1.sm.mkhc(HB2);Zjn_sc00007.1.g04530.1.sm.mkhc(BXL7);Zjn_sc00009.1.g09140.1.sm.mk(TUBB2);Zjn_sc00014.1.g02600.1.am.mkhc(TUBA3);Zjn_sc00014.1.g04630.1.sm.mkhc(BC1L4);Zjn_sc00023.1.g05760.1.sm.mk(CIN7);Zjn_sc00026.1.g02130.1.sm.mk(TUBB4);Zjn_sc00037.1.g00380.1.am.mk(--);Zjn_sc00040.1.g02790.1.sm.mkhc(TUBB);Zjn_sc00043.1.g03150.1.sm.mk(TUBB4);Zjn_sc00131.1.g00950.1.am.mkhc(PER11)…
	GO:0006006	Biological Process	glucose metabolic process	0.021	9	0.00126408	Zjn_sc00009.1.g08860.1.sm.mkhc(PLD2);Zjn_sc00009.1.g09140.1.sm.mk(TUBB2);Zjn_sc00013.1.g02400.1.sm.mkhc(ACT1);Zjn_sc00014.1.g02210.1.sm.mkhc(ACT1);Zjn_sc00014.1.g02600.1.am.mkhc(TUBA3);Zjn_sc00026.1.g02130.1.sm.mk(TUBB4);Zjn_sc00040.1.g02790.1.sm.mkhc(TUBB);Zjn_sc00043.1.g03150.1.sm.mk(TUBB4);Zjn_sc00043.1.g03160.1.sm.mkhc(TUBB1)
	GO:0046165	Biological Process	alcohol biosynthetic process	0.029	7	0.0013286	Zjn_sc00008.1.g00170.1.sm.mkhc(DIM);Zjn_sc00011.1.g05350.1.sm.mkhc(RFS);Zjn_sc00012.1.g02790.1.am.mkhc(FPS);Zjn_sc00012.1.g06760.1.sm.mk(MTH_273);Zjn_sc00015.1.g02170.1.sm.mkhc(CCR1);Zjn_sc00040.1.g02790.1.sm.mkhc(TUBB);Zjn_sc00043.1.g03160.1.sm.mkhc(TUBB1)
	GO:1901617	Biological Process	organic hydroxy compound biosynthetic process	0.028	7	0.0013286	Zjn_sc00008.1.g00170.1.sm.mkhc(DIM);Zjn_sc00011.1.g05350.1.sm.mkhc(RFS);Zjn_sc00012.1.g02790.1.am.mkhc(FPS);Zjn_sc00012.1.g06760.1.sm.mk(MTH_273);Zjn_sc00015.1.g02170.1.sm.mkhc(CCR1);Zjn_sc00040.1.g02790.1.sm.mkhc(TUBB);Zjn_sc00043.1.g03160.1.sm.mkhc(TUBB1)
	GO:0030312	Cellular Component	external encapsulating structure	0.013	11	0.00147432	Zjn_sc00003.1.g07680.1.sm.mkhc(HB2);Zjn_sc00007.1.g04530.1.sm.mkhc(BXL7);Zjn_sc00009.1.g09140.1.sm.mk(TUBB2);Zjn_sc00014.1.g02600.1.am.mkhc(TUBA3);Zjn_sc00014.1.g04630.1.sm.mkhc(BC1L4);Zjn_sc00023.1.g05760.1.sm.mk(CIN7);Zjn_sc00026.1.g02130.1.sm.mk(TUBB4);Zjn_sc00037.1.g00380.1.am.mk(--);Zjn_sc00040.1.g02790.1.sm.mkhc(TUBB);Zjn_sc00043.1.g03150.1.sm.mk(TUBB4);Zjn_sc00131.1.g00950.1.am.mkhc(PER11)
	GO:0044281	Biological Process	small molecule metabolic process	0.007	25	0.00337748	Zjn_sc00003.1.g07680.1.sm.mkhc(HB2);Zjn_sc00005.1.g03630.1.sm.mkhc(PFK3);Zjn_sc00006.1.g01620.1.am.mk(Galm);Zjn_sc00008.1.g00170.1.sm.mkhc(DIM);Zjn_sc00009.1.g08860.1.sm.mkhc(PLD2);Zjn_sc00009.1.g09140.1.sm.mk(TUBB2);Zjn_sc00011.1.g05350.1.sm.mkhc(RFS);Zjn_sc00012.1.g00090.1.sm.mkhc(UGE-1);Zjn_sc00012.1.g02790.1.am.mkhc(FPS);Zjn_sc00012.1.g06760.1.sm.mk(MTH_273);Zjn_sc00013.1.g02400.1.sm.mkhc(ACT…
	GO:0044257	Biological Process	cellular protein catabolic process	0.016	9	0.0050206	Zjn_sc00009.1.g09140.1.sm.mk(TUBB2);Zjn_sc00013.1.g02400.1.sm.mkhc(ACT1);Zjn_sc00014.1.g02210.1.sm.mkhc(ACT1);Zjn_sc00014.1.g02600.1.am.mkhc(TUBA3);Zjn_sc00026.1.g02130.1.sm.mk(TUBB4);Zjn_sc00040.1.g02790.1.sm.mkhc(TUBB);Zjn_sc00043.1.g03150.1.sm.mk(TUBB4);Zjn_sc00043.1.g03160.1.sm.mkhc(TUBB1);Zjn_sc00102.1.g01520.1.am.mkhc(GSTU18)
	GO:0048509	Biological Process	regulation of meristem development	0.026	6	0.0050206	Zjn_sc00007.1.g04530.1.sm.mkhc(BXL7);Zjn_sc00008.1.g00170.1.sm.mkhc(DIM);Zjn_sc00009.1.g09140.1.sm.mk(TUBB2);Zjn_sc00026.1.g02130.1.sm.mk(TUBB4);Zjn_sc00040.1.g02790.1.sm.mkhc(TUBB);Zjn_sc00043.1.g03150.1.sm.mk(TUBB4)
	GO:0030163	Biological Process	protein catabolic process	0.015	9	0.0050206	Zjn_sc00009.1.g09140.1.sm.mk(TUBB2);Zjn_sc00013.1.g02400.1.sm.mkhc(ACT1);Zjn_sc00014.1.g02210.1.sm.mkhc(ACT1);Zjn_sc00014.1.g02600.1.am.mkhc(TUBA3);Zjn_sc00026.1.g02130.1.sm.mk(TUBB4);Zjn_sc00040.1.g02790.1.sm.mkhc(TUBB);Zjn_sc00043.1.g03150.1.sm.mk(TUBB4);Zjn_sc00043.1.g03160.1.sm.mkhc(TUBB1);Zjn_sc00102.1.g01520.1.am.mkhc(GSTU18)
	GO:0016129	Biological Process	phytosteroid biosynthetic process	0.033	5	0.00590609	Zjn_sc00008.1.g00170.1.sm.mkhc(DIM);Zjn_sc00012.1.g02790.1.am.mkhc(FPS);Zjn_sc00015.1.g02170.1.sm.mkhc(CCR1);Zjn_sc00040.1.g02790.1.sm.mkhc(TUBB);Zjn_sc00043.1.g03160.1.sm.mkhc(TUBB1)
	GO:0006066	Biological Process	alcohol metabolic process	0.02	7	0.00590609	Zjn_sc00008.1.g00170.1.sm.mkhc(DIM);Zjn_sc00011.1.g05350.1.sm.mkhc(RFS);Zjn_sc00012.1.g02790.1.am.mkhc(FPS);Zjn_sc00012.1.g06760.1.sm.mk(MTH_273);Zjn_sc00015.1.g02170.1.sm.mkhc(CCR1);Zjn_sc00040.1.g02790.1.sm.mkhc(TUBB);Zjn_sc00043.1.g03160.1.sm.mkhc(TUBB1)
	GO:0044723	Biological Process	single-organism carbohydrate metabolic process	0.011	12	0.00620271	Zjn_sc00006.1.g01620.1.am.mk(Galm);Zjn_sc00009.1.g08860.1.sm.mkhc(PLD2);Zjn_sc00009.1.g09140.1.sm.mk(TUBB2);Zjn_sc00011.1.g05350.1.sm.mkhc(RFS);Zjn_sc00012.1.g00090.1.sm.mkhc(UGE-1);Zjn_sc00013.1.g02400.1.sm.mkhc(ACT1);Zjn_sc00014.1.g02210.1.sm.mkhc(ACT1);Zjn_sc00014.1.g02600.1.am.mkhc(TUBA3);Zjn_sc00026.1.g02130.1.sm.mk(TUBB4);Zjn_sc00040.1.g02790.1.sm.mkhc(TUBB);Zjn_sc00043.1.g03150.1.sm.mk(TUB…
	GO:0016128	Biological Process	phytosteroid metabolic process	0.031	5	0.00620271	Zjn_sc00008.1.g00170.1.sm.mkhc(DIM);Zjn_sc00012.1.g02790.1.am.mkhc(FPS);Zjn_sc00015.1.g02170.1.sm.mkhc(CCR1);Zjn_sc00040.1.g02790.1.sm.mkhc(TUBB);Zjn_sc00043.1.g03160.1.sm.mkhc(TUBB1)
	GO:0044265	Biological Process	cellular macromolecule catabolic process	0.014	9	0.00724191	Zjn_sc00009.1.g09140.1.sm.mk(TUBB2);Zjn_sc00013.1.g02400.1.sm.mkhc(ACT1);Zjn_sc00014.1.g02210.1.sm.mkhc(ACT1);Zjn_sc00014.1.g02600.1.am.mkhc(TUBA3);Zjn_sc00026.1.g02130.1.sm.mk(TUBB4);Zjn_sc00040.1.g02790.1.sm.mkhc(TUBB);Zjn_sc00043.1.g03150.1.sm.mk(TUBB4);Zjn_sc00043.1.g03160.1.sm.mkhc(TUBB1);Zjn_sc00102.1.g01520.1.am.mkhc(GSTU18)
	GO:0044710	Biological Process	single-organism metabolic process	0.005	34	0.00896601	Zjn_sc00003.1.g07680.1.sm.mkhc(HB2);Zjn_sc00005.1.g03630.1.sm.mkhc(PFK3);Zjn_sc00006.1.g01620.1.am.mk(Galm);Zjn_sc00008.1.g00170.1.sm.mkhc(DIM);Zjn_sc00009.1.g08860.1.sm.mkhc(PLD2);Zjn_sc00009.1.g09140.1.sm.mk(TUBB2);Zjn_sc00011.1.g05350.1.sm.mkhc(RFS);Zjn_sc00012.1.g00090.1.sm.mkhc(UGE-1);Zjn_sc00012.1.g02790.1.am.mkhc(FPS);Zjn_sc00012.1.g06760.1.sm.mk(MTH_273);Zjn_sc00013.1.g02400.1.sm.mkhc(ACT…
	GO:0051603	Biological Process	proteolysis involved in cellular protein catabolic process	0.015	8	0.00914281	Zjn_sc00009.1.g09140.1.sm.mk(TUBB2);Zjn_sc00013.1.g02400.1.sm.mkhc(ACT1);Zjn_sc00014.1.g02210.1.sm.mkhc(ACT1);Zjn_sc00014.1.g02600.1.am.mkhc(TUBA3);Zjn_sc00026.1.g02130.1.sm.mk(TUBB4);Zjn_sc00040.1.g02790.1.sm.mkhc(TUBB);Zjn_sc00043.1.g03150.1.sm.mk(TUBB4);Zjn_sc00043.1.g03160.1.sm.mkhc(TUBB1)
