# Supplementary material for: The combination of RNA-seq transcriptomics and data-independent acquisition proteomics reveals the mechanisms underlying enhanced salt tolerance by the ZmPDI gene in Zoysia matrella [L.] Merr
Source: Front Plant Sci. 2022 Aug 8;13:970651. doi: 10.3389/fpls.2022.970651 (PMC9393727; doi:10.3389/fpls.2022.970651)
Supplement: Supplementary file 10 [file Table_10.XLSX]

## Sheet: Sheet1
Supplementary Table S9 Top 20 pathway of DEGs in quadrant 3 and 7 in each comparison
Contrast	ID	Class	Pathway	Ratio	Numbers	Q-value	Genes
WT24h vs WT0h	ko00052	Metabolism	Galactose metabolism	0.044	4	0.00562949	Zjn_sc00011.1.g05350.1.sm.mkhc(RFS);Zjn_sc00012.1.g00090.1.sm.mkhc(UGE-1);Zjn_sc00086.1.g00510.1.sm.mkhc(Os10g0493600);Zjn_sc00092.1.g01060.1.sm.mkhc(Os10g0493600)
	ko00603	Metabolism	Glycosphingolipid biosynthesis - globo and isoglobo series	0.222	2	0.00562949	Zjn_sc00086.1.g00510.1.sm.mkhc(Os10g0493600);Zjn_sc00092.1.g01060.1.sm.mkhc(Os10g0493600)
	ko04145	Cellular Processes	Phagosome	0.025	3	0.0623339	Zjn_sc00040.1.g02790.1.sm.mkhc(TUBB);Zjn_sc00043.1.g03160.1.sm.mkhc(TUBB1);Zjn_sc00068.1.g00760.1.sm.mkhc(TUBB1)
	ko00600	Metabolism	Sphingolipid metabolism	0.048	2	0.0623339	Zjn_sc00086.1.g00510.1.sm.mkhc(Os10g0493600);Zjn_sc00092.1.g01060.1.sm.mkhc(Os10g0493600)
	ko00910	Metabolism	Nitrogen metabolism	0.036	2	0.0834514	Zjn_sc00152.1.g00350.1.sm.mk(NRT2.1);Zjn_sc00155.1.g00490.1.am.mk(NRT2.1)
	ko00940	Metabolism	Phenylpropanoid biosynthesis	0.012	4	0.121004	Zjn_sc00011.1.g08240.1.am.mk(--);Zjn_sc00015.1.g02170.1.sm.mkhc(CCR1);Zjn_sc00109.1.g00965.1.br(At4g20820);Zjn_sc00174.1.g00080.1.am.mk(PER52)
	ko00520	Metabolism	Amino sugar and nucleotide sugar metabolism	0.014	3	0.154598	Zjn_sc00012.1.g00090.1.sm.mkhc(UGE-1);Zjn_sc00030.1.g02400.1.es.mkhc(RIXI);Zjn_sc00102.1.g00830.1.am.mk(Cht8)
	ko00591	Metabolism	Linoleic acid metabolism	0.048	1	0.197504	Zjn_sc00075.1.g00370.1.sm.mk(LOX5)
	ko00561	Metabolism	Glycerolipid metabolism	0.016	2	0.197504	Zjn_sc00086.1.g00510.1.sm.mkhc(Os10g0493600);Zjn_sc00092.1.g01060.1.sm.mkhc(Os10g0493600)
	ko00480	Metabolism	Glutathione metabolism	0.013	2	0.239635	Zjn_sc00048.1.g00650.1.sm.mkhc(GSH2);Zjn_sc00068.1.g02430.1.am.mkhc(PRP1)
	ko00450	Metabolism	Selenocompound metabolism	0.031	1	0.239635	Zjn_sc00016.1.g06560.1.sm.mkhc(MMT1)
	ko01100	Metabolism	Metabolic pathways	0.005	16	0.262629	Zjn_sc00008.1.g00170.1.sm.mkhc(DIM);Zjn_sc00010.1.g01030.1.sm.mkhc(SUS1);Zjn_sc00011.1.g05350.1.sm.mkhc(RFS);Zjn_sc00011.1.g08240.1.am.mk(--);Zjn_sc00012.1.g00090.1.sm.mkhc(UGE-1);Zjn_sc00015.1.g02170.1.sm.mkhc(CCR1);Zjn_sc00016.1.g06560.1.sm.mkhc(MMT1);Zjn_sc00030.1.g02400.1.es.mkhc(RIXI);Zjn_sc00048.1.g00650.1.sm.mkhc(GSH2);Zjn_sc00068.1.g02430.1.am.mkhc(PRP1);Zjn_sc00075.1.g00370.1.sm.mk(LOX5)…
	ko00100	Metabolism	Steroid biosynthesis	0.02	1	0.31059	Zjn_sc00008.1.g00170.1.sm.mkhc(DIM)
	ko04136	Cellular Processes	Autophagy - other eukaryotes	0.018	1	0.31059	Zjn_sc00063.1.g00260.1.sm.mkhc(ATG8C)
	ko00592	Metabolism	alpha-Linolenic acid metabolism	0.013	1	0.399125	Zjn_sc00075.1.g00370.1.sm.mk(LOX5)
	ko00270	Metabolism	Cysteine and methionine metabolism	0.007	1	0.628926	Zjn_sc00048.1.g00650.1.sm.mkhc(GSH2)
	ko03010	Genetic Information Processing	Ribosome	0.005	2	0.64546	Zjn_sc00009.1.g08350.1.sm.mkhc(RPS3A);Zjn_sc00037.1.g01770.1.am.mkhc(RPL23A)
	ko04144	Cellular Processes	Endocytosis	0.004	1	0.691241	Zjn_sc00002.1.g08700.1.sm.mkhc(ERD7)
	ko01110	Metabolism	Biosynthesis of secondary metabolites	0.004	7	0.691241	Zjn_sc00008.1.g00170.1.sm.mkhc(DIM);Zjn_sc00010.1.g01030.1.sm.mkhc(SUS1);Zjn_sc00011.1.g08240.1.am.mk(--);Zjn_sc00015.1.g02170.1.sm.mkhc(CCR1);Zjn_sc00075.1.g00370.1.sm.mk(LOX5);Zjn_sc00109.1.g00965.1.br(At4g20820);Zjn_sc00174.1.g00080.1.am.mk(PER52)
	ko03040	Genetic Information Processing	Spliceosome	0.004	1	0.691241	Zjn_sc00176.1.g00070.1.sm.mkhc(RNU1)
ZmPDI24h vs ZmPDI0h	ko00052	Metabolism	Galactose metabolism	0.078	7	1.92503e-05	Zjn_sc00005.1.g03630.1.sm.mkhc(PFK3);Zjn_sc00006.1.g01620.1.am.mk(Galm);Zjn_sc00011.1.g05350.1.sm.mkhc(RFS);Zjn_sc00012.1.g00090.1.sm.mkhc(UGE-1);Zjn_sc00023.1.g05760.1.sm.mk(CIN7);Zjn_sc00086.1.g00510.1.sm.mkhc(Os10g0493600);Zjn_sc00092.1.g01060.1.sm.mkhc(Os10g0493600)
	ko04145	Cellular Processes	Phagosome	0.051	6	0.000682167	Zjn_sc00009.1.g09140.1.sm.mk(TUBB2);Zjn_sc00014.1.g02600.1.am.mkhc(TUBA3);Zjn_sc00026.1.g02130.1.sm.mk(TUBB4);Zjn_sc00040.1.g02790.1.sm.mkhc(TUBB);Zjn_sc00043.1.g03150.1.sm.mk(TUBB4);Zjn_sc00043.1.g03160.1.sm.mkhc(TUBB1)
	ko00940	Metabolism	Phenylpropanoid biosynthesis	0.028	9	0.000682167	Zjn_sc00011.1.g08240.1.am.mk(--);Zjn_sc00015.1.g02170.1.sm.mkhc(CCR1);Zjn_sc00018.1.g06740.1.am.mk(CAD8A);Zjn_sc00026.1.g02680.1.am.mk(PER24);Zjn_sc00027.1.g05760.1.sm.mkhc(PRX74);Zjn_sc00089.1.g00090.1.am.mk(4CL1);Zjn_sc00109.1.g00965.1.br(At4g20820);Zjn_sc00131.1.g00950.1.am.mkhc(PER11);Zjn_sc00174.1.g00080.1.am.mk(PER52)
	ko00603	Metabolism	Glycosphingolipid biosynthesis - globo and isoglobo series	0.222	2	0.00849871	Zjn_sc00086.1.g00510.1.sm.mkhc(Os10g0493600);Zjn_sc00092.1.g01060.1.sm.mkhc(Os10g0493600)
	ko00480	Metabolism	Glutathione metabolism	0.026	4	0.0654889	Zjn_sc00003.1.g04280.1.sm.mkhc(GSTZ5);Zjn_sc00042.1.g00930.1.am.mk(GSTU6);Zjn_sc00068.1.g02430.1.am.mkhc(PRP1);Zjn_sc00102.1.g01520.1.am.mkhc(GSTU18)
	ko00600	Metabolism	Sphingolipid metabolism	0.048	2	0.120227	Zjn_sc00086.1.g00510.1.sm.mkhc(Os10g0493600);Zjn_sc00092.1.g01060.1.sm.mkhc(Os10g0493600)
	ko01110	Metabolism	Biosynthesis of secondary metabolites	0.009	17	0.132819	Zjn_sc00005.1.g03630.1.sm.mkhc(PFK3);Zjn_sc00006.1.g01620.1.am.mk(Galm);Zjn_sc00008.1.g00170.1.sm.mkhc(DIM);Zjn_sc00009.1.g08860.1.sm.mkhc(PLD2);Zjn_sc00011.1.g08240.1.am.mk(--);Zjn_sc00012.1.g02790.1.am.mkhc(FPS);Zjn_sc00015.1.g02170.1.sm.mkhc(CCR1);Zjn_sc00018.1.g06740.1.am.mk(CAD8A);Zjn_sc00023.1.g05760.1.sm.mk(CIN7);Zjn_sc00026.1.g02680.1.am.mk(PER24);Zjn_sc00027.1.g05760.1.sm.mkhc(PRX74);Zjn…
	ko00910	Metabolism	Nitrogen metabolism	0.036	2	0.148421	Zjn_sc00152.1.g00350.1.sm.mk(NRT2.1);Zjn_sc00155.1.g00490.1.am.mk(NRT2.1)
	ko01100	Metabolism	Metabolic pathways	0.007	25	0.164273	Zjn_sc00003.1.g04280.1.sm.mkhc(GSTZ5);Zjn_sc00005.1.g03630.1.sm.mkhc(PFK3);Zjn_sc00006.1.g01620.1.am.mk(Galm);Zjn_sc00008.1.g00170.1.sm.mkhc(DIM);Zjn_sc00009.1.g08860.1.sm.mkhc(PLD2);Zjn_sc00011.1.g05350.1.sm.mkhc(RFS);Zjn_sc00011.1.g08240.1.am.mk(--);Zjn_sc00012.1.g00090.1.sm.mkhc(UGE-1);Zjn_sc00012.1.g02790.1.am.mkhc(FPS);Zjn_sc00015.1.g02170.1.sm.mkhc(CCR1);Zjn_sc00018.1.g06740.1.am.mk(CAD8A);…
	ko00592	Metabolism	alpha-Linolenic acid metabolism	0.025	2	0.226129	Zjn_sc00045.1.g00590.1.sm.mk(CYP74A4);Zjn_sc00090.1.g01530.1.sm.mkhc(CEQORH)
	ko00561	Metabolism	Glycerolipid metabolism	0.016	2	0.423308	Zjn_sc00086.1.g00510.1.sm.mkhc(Os10g0493600);Zjn_sc00092.1.g01060.1.sm.mkhc(Os10g0493600)
	ko00565	Metabolism	Ether lipid metabolism	0.028	1	0.433764	Zjn_sc00009.1.g08860.1.sm.mkhc(PLD2)
	ko00945	Metabolism	Stilbenoid, diarylheptanoid and gingerol biosynthesis	0.028	1	0.433764	Zjn_sc00052.1.g00230.1.am.mkhc(OMT2)
	ko00564	Metabolism	Glycerophospholipid metabolism	0.012	2	0.487478	Zjn_sc00009.1.g08860.1.sm.mkhc(PLD2);Zjn_sc00029.1.g03170.1.sm.mk(NMT2)
	ko00100	Metabolism	Steroid biosynthesis	0.02	1	0.487478	Zjn_sc00008.1.g00170.1.sm.mkhc(DIM)
	ko00073	Metabolism	Cutin, suberine and wax biosynthesis	0.019	1	0.487478	Zjn_sc00093.1.g00470.1.sm.mkhc(PXG4)
	ko00130	Metabolism	Ubiquinone and other terpenoid-quinone biosynthesis	0.016	1	0.539734	Zjn_sc00089.1.g00090.1.am.mk(4CL1)
	ko00520	Metabolism	Amino sugar and nucleotide sugar metabolism	0.009	2	0.540673	Zjn_sc00012.1.g00090.1.sm.mkhc(UGE-1);Zjn_sc00096.1.g01880.1.am.mk(Chib3H-h)
	ko00030	Metabolism	Pentose phosphate pathway	0.013	1	0.540673	Zjn_sc00005.1.g03630.1.sm.mkhc(PFK3)
	ko00010	Metabolism	Glycolysis / Gluconeogenesis	0.009	2	0.540673	Zjn_sc00005.1.g03630.1.sm.mkhc(PFK3);Zjn_sc00006.1.g01620.1.am.mk(Galm)
