# Supplementary material for: The combination of RNA-seq transcriptomics and data-independent acquisition proteomics reveals the mechanisms underlying enhanced salt tolerance by the ZmPDI gene in Zoysia matrella [L.] Merr
Source: Front Plant Sci. 2022 Aug 8;13:970651. doi: 10.3389/fpls.2022.970651 (PMC9393727; doi:10.3389/fpls.2022.970651)
Supplement: Supplementary file 11 [file Table_11.XLSX]

## Sheet: Sheet1
Supplementary Table S10 Primer sequences
Gene	Forward primer	Reverse primer
Zjn_sc00003.1.g11520.1.sm.mk(H2AV)	GGACCTCAAGGTCAAGCGC	TGTGGATGTGCGGGATGAC
Zjn_sc00004.1.g14080.1.sm.mkhc(STY8)	GGGGTCCTATCACTTCCACTTT	TACTAAGCAGCCTTGGTTGGTC
Zjn_sc00007.1.g10230.1.sm.mkhc(TIP2-1)	TGGATTTGCGTCGTCAGTTG	ACCAGAACAGGGATACAAGATGG
Zjn_sc00009.1.g09140.1.sm.mk(TUBB2)	GGACGAGATGGAGTTCACCG	CCTCGTAATCGCCTTCATCG
Zjn_sc00011.1.g02850.1.sm.mkhc(LAMP1)	GCTGACGGGCTCATGGTAT	CCACTACACCCGTAAATTGATTG
Zjn_sc00012.1.g02790.1.am.mkhc(FPS)	GGTGGTGATGTTCTGCCTGAG	GACTGAGGAACCCTGAACCAAC
Zjn_sc00013.1.g09290.1.am.mkhc(ephA)	CGACTACTTCCGCAGCGTG	ACTTTCACTTGTGCTCCTGTCC
Zjn_sc00022.1.g04760.1.sm.mk	TTCCGTGCAGTCGAGTTGG	CATCAGCCTGGTTGAGTGCC
Zjn_sc00026.1.g00700.1.sm.mk(LEA14-A)	TGGACGTGCCCGTGAAGAT	TCGTAGTCGATGTCCCAGTCG
Zjn_sc00048.1.g00650.1.sm.mkhc(GSH2)	CGCTAAATGAAGGTGGTGTCG	GCGACATCTATGTACCTCCTCAA
Zjn_sc00090.1.g01530.1.sm.mkhc(CEQORH)	TAGGGTCATCGGTGCCAAGT	GCACCAAGGCTCCTTACCA
Zjn_sc00093.1.g00470.1.sm.mkhc(PXG4)	CGCCTTTCGGCAAGATACC	TGGGACGAACCCTCCATTC
ZjActin	CACTGTGCCAATCTATGAAGGA	GAGGTTGTGAATGAGTAACCCC
